# Supplementary material for: Mononuclear phagocyte sub-types in vitro display diverse transcriptional responses to dust mite exposure
Source: Sci Rep. 2024 Jun 20;14:14187. doi: 10.1038/s41598-024-64783-1 (PMC11189906; doi:10.1038/s41598-024-64783-1)
Supplement: Supplementary file 3 — Supplementary Information 3. [file 41598_2024_64783_MOESM3_ESM.xlsx]

## Sheet: Notes
		These datasets refer to Scseq analysis data described in main figure 2

## Sheet: Table S2 - MC-SPP1+(A)
Table S2 - MC-SPP1+(A) most highly expressed genes. Differential expression was performed for each population compared to a combination of the remaining cells in the ScSeq dataset described in Figure 2 (MLC differentiated cells)
[Genes]	fold_change(Cluster 3 vs All cells 2)	q-value(Cluster 3 vs All cells 2)	Cluster 3	All cells 2
MMP9	2.76272	1.1852e-13	42.747	14.8347
MMP7	2.62878	1.1852e-13	78.0046	29.0537
SPP1	2.58758	1.1852e-13	373.326	143.662
CTSK	2.1888	1.1852e-13	9.08449	3.60731
MMP12	2.1733	1.11057e-09	22.0421	9.60239
CHI3L1	2.0218	1.05267e-11	41.0493	19.7979
COL6A1	2.01567	1.1852e-13	3.73957	1.35136
LGMN	1.98006	1.1852e-13	8.86473	3.98205
GREM1	1.97437	7.72249e-07	2.87357	0.961923
A2M	1.89159	1.1852e-13	6.89259	3.17247
COL6A2	1.88369	1.1852e-13	2.44809	0.8305
CCL7	1.87457	4.00396e-07	15.6001	7.85541
ADAMDEC1	1.87162	1.1852e-13	5.14399	2.28271
PLTP	1.86876	1.1852e-13	6.86293	3.20757
SDC2	1.83697	1.1852e-13	7.22304	3.47643
RGS1	1.82804	1.1852e-13	2.1467	0.72135
CD36	1.81758	4.71069e-09	12.4135	6.37988
LPL	1.79193	5.78968e-11	8.83232	4.48699
CCL3	1.77086	5.71073e-10	5.56688	2.7083
MSR1	1.76154	1.35794e-09	3.91485	1.79008
RGCC	1.75816	5.17366e-07	14.8797	8.03197
CCL5	1.74886	4.43696e-06	2.68542	1.10732
CHIT1	1.74863	1.1852e-13	23.0499	12.7536
TDO2	1.74725	0.0273359	1.80631	0.606129
CTSB	1.7467	1.1852e-13	250.028	142.716
APOE	1.71355	1.1852e-13	23.8313	13.4911
SCG5	1.68709	1.1852e-13	1.68417	0.591006
TIMP1	1.64966	0.0243496	7.17073	3.95299
LGI2	1.64847	2.78431e-08	1.22154	0.347635
CTSL	1.64812	5.83547e-08	12.8839	7.42405
NDRG2	1.64539	1.1852e-13	1.66823	0.621639
HPGD	1.6338	9.55297e-10	8.61326	4.88399
ITGB5	1.63198	1.1852e-13	2.61952	1.21787
PSAP	1.63195	1.1852e-13	90.5288	55.0857
LILRB4	1.62519	1.1852e-13	3.07611	1.50808
AC092484.1	1.62006	0.120577	2.38558	1.08978
CCND1	1.61131	1.1852e-13	1.65859	0.649959
CPM	1.5871	3.05274e-09	8.7156	5.12162
FABP5	1.58236	4.04751e-09	9.00729	5.32429
ALCAM	1.58076	2.4914e-08	4.32663	2.36967
C1orf54	1.56092	2.10534e-11	1.40812	0.542761
PEA15	1.55333	1.1852e-13	6.71446	3.96639
ATP6AP2	1.54849	1.1852e-13	11.5405	7.09856
PLAUR	1.53314	1.16057e-09	10.295	6.36725
NAP1L1	1.51932	3.51591e-09	9.494	5.90703
GSN	1.5093	5.36861e-10	12.4007	7.87874
IL1R2	1.49094	0.289829	1.02184	0.356077
RNF128	1.48767	2.63167e-12	1.1695	0.45832
OSBPL8	1.48511	2.10403e-05	3.53176	2.05147
SLC39A8	1.48505	1.07077e-07	2.55726	1.39538
DDIT4L	1.4828	0.0362457	0.93934	0.30789
CD84	1.45876	1.62269e-08	6.59976	4.20973
ANKH	1.45845	1.21057e-10	1.23798	0.534491
SLC20A1	1.45815	2.11308e-07	2.00235	1.05902
CLEC5A	1.45361	2.20251e-05	4.08478	2.49804
TSPAN13	1.43568	2.8101e-08	2.20266	1.23077
CD4	1.4352	1.89496e-05	6.77904	4.42018
FCGR2B	1.42861	1.08414e-07	3.66268	2.26379
CDKN2A	1.42817	8.42135e-11	1.3929	0.675504
CA2	1.42063	5.40403e-07	4.2557	2.69956
SLAMF8	1.41246	1.83796e-08	2.8752	1.74358
CSF1	1.40986	5.84679e-06	3.25731	2.01966
LGALS1	1.40897	4.81901e-06	7.50879	5.03902
BCAT1	1.40566	7.08341e-08	2.41539	1.42974
TREM2	1.39863	2.87905e-07	2.82099	1.73194
FDX1	1.38914	5.46347e-06	3.80242	2.45711
FTH1	1.38744	9.36354e-07	155.728	111.963
PRXL2A	1.38679	1.93691e-08	2.68416	1.65662
TUBA1A	1.38537	0.0597064	2.72065	1.68568
TGFBI	1.38412	0.105909	5.00584	3.33909
CAMK1	1.38378	3.73434e-09	1.30848	0.668239
LHFPL2	1.38377	2.25857e-06	2.95503	1.85815
AC078850.1	1.38047	2.89484e-11	0.788359	0.295476
PNKD	1.37313	1.7925e-06	3.87523	2.55045
SPARC	1.36694	8.73715e-08	12.027	8.53003
HTRA1	1.36498	1.43142e-05	0.937586	0.4195
FAM198B	1.36491	2.49719e-07	2.13061	1.29364
IFI6	1.36273	0.000127642	7.54958	5.27388
BEX3	1.36	3.54709e-05	3.96808	2.65301
PLEK	1.35106	0.000109444	10.7303	7.68226
NPC2	1.34778	4.25594e-08	19.6834	14.3463
SGK1	1.3436	1.34972e-05	1.95171	1.19687
FN1	1.34268	1	14.7028	10.6951
HM13	1.34202	8.93274e-07	3.33619	2.23109
TIMP2	1.33343	2.05498e-05	9.56694	6.92463
G0S2	1.33194	2.99294e-06	0.603951	0.204221
MMP14	1.33023	8.79668e-07	1.69351	1.02484
TIPARP	1.32935	1	0.784163	0.342131
CCL1	1.32833	1	0.482918	0.116377
TSC22D1	1.32577	0.000144996	1.27865	0.718737
SLC16A10	1.32143	2.53042e-05	1.09582	0.58602
LIPA	1.32055	0.00452768	18.8277	14.0148
SIGLEC15	1.31948	6.68445e-10	0.661651	0.259326
MMP19	1.31383	1.07426e-06	1.34575	0.785429
CMTM3	1.31332	6.16504e-06	1.86024	1.17788
NRP1	1.30957	6.64994e-06	2.31705	1.53293
TNS3	1.3094	0.00069509	1.68271	1.0488
VNN2	1.30932	9.93633e-07	0.629984	0.244912
CD99	1.30929	4.04829e-06	2.79171	1.896
MMP8	1.30902	0.000568904	1.56579	0.960094
SCARB2	1.30785	0.00426453	5.12667	3.68453
SPINK6	1.30325	1	0.981036	0.520077
ECM1	1.30305	1.18673e-07	0.949876	0.496398
SMIM3	1.30302	0.00192854	1.70234	1.07391
GPNMB	1.30284	0.000892295	11.1512	8.32671
RTN1	1.30218	3.3317e-09	0.675359	0.286578
RPL12	1.30114	1.80109e-05	7.84573	5.79843
RASGEF1B	1.30059	6.06627e-06	0.904551	0.46438
CALM3	1.30029	0.0465449	3.19761	2.22821
C15orf48	1.29933	0.00423594	6.55394	4.81373
NLN	1.29895	7.91149e-05	1.32019	0.786203
IGF2	1.29694	1	0.631933	0.258295
RALA	1.29492	0.000295882	1.73516	1.11223
MYO1D	1.29461	1.20733e-05	0.833187	0.416017
ITGAX	1.29323	0.000566254	2.8746	1.99606
PGBD5	1.29182	2.42114e-10	0.552068	0.201456
CD83	1.2909	0.00261661	1.34026	0.812885
GALM	1.28749	2.52325e-08	0.873367	0.455054
RPS18	1.28574	1.61461e-05	9.73042	7.34572
ATP5F1B	1.28406	9.42469e-05	6.50174	4.84221
ADGRE2	1.28381	5.82743e-06	1.338	0.821149
SLC38A6	1.28291	0.000360621	2.02787	1.36017
MMD	1.28201	4.87305e-05	1.20633	0.720999
RPL37A	1.28077	0.000148664	16.2641	12.4794
SLC28A3	1.27971	4.94164e-06	1.01818	0.577061
ASPH	1.27899	0.00336202	1.49885	0.953768
CXADR	1.27785	2.39482e-09	0.546461	0.210205
MREG	1.2744	2.49252e-05	1.75115	1.15877
CCL4	1.27412	1	1.25152	0.767124
NRIP3	1.27222	2.62794e-05	0.821174	0.431489
MMP1	1.27155	1	0.434279	0.127976
PTPRE	1.27024	0.0341271	1.51005	0.976048
PAPSS1	1.26931	0.00131829	2.00042	1.36383
CD14	1.26873	1	4.81615	3.58423
ATP13A3	1.26834	0.00943042	1.50946	0.978533
LINC02345	1.26735	0.00153397	1.35265	0.856354
ME2	1.2669	0.383178	2.90999	2.08627
ATF5	1.26454	0.00186564	0.982852	0.568038
DCSTAMP	1.26398	0.00165517	3.17738	2.30495
SHOX2	1.26393	1.31478e-07	0.548508	0.225149
MERTK	1.26026	2.52682e-06	0.788252	0.418958
ACO2	1.25977	0.0107931	2.80401	2.01959
MAFB	1.25956	0.0797894	1.74005	1.1754
CD48	1.25938	0.000216298	1.03679	0.617303
CD9	1.25665	0.000683297	2.64312	1.89906
DPP4	1.25595	2.26537e-05	0.693285	0.348211
PPP1R14B	1.25379	5.88088e-05	1.19671	0.752048
SHTN1	1.25268	0.000923718	1.77192	1.2128
UBASH3B	1.25158	0.0323865	1.69197	1.15086
ASAP1	1.25037	0.431037	1.70689	1.16487
FAM20C	1.24996	0.000280637	1.24234	0.793925
CAVIN1	1.2497	1.14741e-08	0.975864	0.581072
MGST3	1.24855	0.0678597	5.67795	4.34856
TPM4	1.24578	0.0116313	6.28758	4.84981
RPL29	1.24516	0.00344304	6.52944	5.04696
PRDX1	1.24381	0.151097	5.79732	4.46491
SCPEP1	1.24232	0.00410568	1.26097	0.819953
PON2	1.24212	1.32556e-05	0.685781	0.357181
HAVCR2	1.24194	0.0117353	2.08295	1.48238
CHCHD10	1.23944	0.0159797	2.04676	1.45818
BEST1	1.23885	0.0023111	1.38588	0.92588
FGFR1	1.23855	1.93358e-05	0.643323	0.326817
MYO1E	1.23793	0.00148877	1.07545	0.676544
TUBA1C	1.23695	1	3.29577	2.47286
CNIH3	1.23672	2.23581e-06	0.565881	0.266155
ALDH9A1	1.23659	0.00100255	1.77788	1.24641
CBLB	1.23483	0.30372	0.69648	0.373852
FAM129B	1.23418	0.1985	2.24923	1.63271
CD276	1.23278	0.00291998	1.72657	1.21172
PLD3	1.23263	1	5.24381	4.06542
FTL	1.23166	0.0390825	151.286	122.643
MMP2	1.2309	0.380145	1.96385	1.40788
CD86	1.23035	0.00248793	1.49211	1.02553
CD81	1.2273	0.272076	5.55132	4.33798
PROCR	1.22727	0.00464635	1.27658	0.854991
RPL23	1.22695	0.00572521	14.3775	11.5331
GCLC	1.22463	0.00022896	0.899619	0.551177
IL1B	1.22454	1	3.01666	2.28013
ELL2	1.22389	0.326708	1.69514	1.20211
LIMS1	1.22371	0.979499	4.86242	3.79071
SERF2	1.22298	0.0465379	11.7714	9.44284
FAH	1.22149	0.0258099	1.07236	0.696577
RAI14	1.22094	2.18826e-05	0.997647	0.63616
CMAS	1.22092	0.0708917	2.35654	1.74918
CXCL14	1.22057	1	0.396053	0.143775
ITGB1	1.21944	0.175357	4.69654	3.67143
HNMT	1.21938	0.186978	1.33799	0.91736
C5AR1	1.21614	1	9.66185	7.76697
DBI	1.21583	0.00676034	6.67303	5.31096
NBEAL1	1.21539	0.0127892	2.45789	1.84509
ATP1B1	1.21462	0.00819976	1.57452	1.11961
FAP	1.21371	0.014871	0.384831	0.140991
SMS	1.21293	0.0142109	1.7367	1.25627
TMSB10	1.21146	0.457322	11.1701	9.04575
ICAM1	1.20728	1	1.67955	1.2195
CSF1R	1.20666	0.00454611	1.41065	0.997795
STX4	1.2048	0.130952	1.02124	0.677658
KYNU	1.20418	0.0166197	1.67077	1.21792
ZFAS1	1.2022	0.00381716	2.28055	1.72879
ITGA6	1.20096	0.0566226	1.56649	1.13702
IVNS1ABP	1.19982	0.0249217	1.42211	1.01874
CALU	1.19914	0.0590436	2.38606	1.82374
CD16:3G8|FCGR3A|AHS0053|pAbO (Ab) (Ab)	1.19876	1	359.627	299.833
WDR11	1.19819	0.00231131	0.770316	0.477498
TMEM87B	1.19814	0.00199777	0.756958	0.46641
ATP5MD	1.19801	0.111648	1.9713	1.4802
ATP5F1A	1.19741	0.184256	2.72571	2.11147
LGALS9	1.19685	0.401455	5.28323	4.2498
SLC7A8	1.19673	0.000598059	1.06778	0.72786
NUPR1	1.19668	1	1.41584	1.01878
RAB31	1.19593	0.346643	5.72247	4.62114
RPL10A	1.19576	0.0735705	4.19709	3.34627
RPS4X	1.19502	0.0047772	9.0188	7.38376
PRXL2B	1.19371	0.00228848	0.746826	0.46336
NR1H3	1.1936	0.520265	1.67417	1.24042
VNN1	1.19328	9.74958e-07	0.453152	0.217778
BCAP31	1.19221	0.539741	5.87472	4.76635
RASGRP3	1.1921	0.000201232	0.58703	0.331288
RPL38	1.19177	1	7.84505	6.4218
GPR34	1.19063	0.0562359	0.919574	0.612236
S100B	1.19037	1	0.629996	0.369314
COMT	1.19008	1	5.21059	4.21866
LAT	1.18955	0.00117302	0.502099	0.262748
PCK2	1.18858	1	1.83341	1.38386
NDUFB5	1.18745	0.35721	1.69418	1.26888
CTSZ	1.1864	1	3.97599	3.19421
RPL22	1.18599	0.176122	5.14821	4.18401
EPB41L2	1.1857	0.00287652	0.824759	0.538966
MELTF	1.18518	0.0010828	0.574966	0.328884
MAPK13	1.18464	0.00755388	1.05058	0.730969
SEL1L2	1.18431	0.178507	0.341077	0.132368
ATP6V0D2	1.18361	0.011857	1.60712	1.20269
RNASE6	1.18321	0.191621	1.87582	1.43053
GPR137B	1.18316	0.000216713	0.794954	0.517088
TGM2	1.18255	0.530183	2.85015	2.25579
TCEAL9	1.18214	0.581832	1.39017	1.0219
HSD3B7	1.18157	0.0503096	1.07584	0.756845
COX7C	1.18093	1	4.2323	3.43065
GNS	1.17841	1	4.1603	3.37905
CD40	1.17801	1	1.42062	1.05483
SPRED1	1.17785	1	1.87657	1.44221
VIM	1.17782	1	44.9835	38.0412
CHST15	1.17663	0.000115708	0.32344	0.124775
NME4	1.1749	0.00795191	0.716632	0.46109
HSPB1	1.17461	0.314361	3.44619	2.78524
SLC4A7	1.17447	0.00352322	0.460319	0.243384
ST20	1.17309	0.00193089	0.489106	0.269391
NDUFS2	1.17222	0.834218	1.50075	1.13334
SLC25A6	1.1716	1	2.78965	2.23461
FCGR3A	1.17106	1	9.61444	8.06392
OAT	1.17089	0.00797297	1.10163	0.794904
HIF1A	1.16984	0.888999	1.35293	1.01133
TSPAN33	1.1687	1.06459e-06	0.431197	0.224608
NPL	1.16848	1	2.33841	1.85706
NDUFB2	1.1684	1	3.48927	2.84223
CYP1B1	1.16782	0.520601	5.51543	4.57913
CSTB	1.16661	0.356208	41.0421	35.038
UQCRQ	1.16652	1	2.99853	2.42773
NEK6	1.1665	1	1.5521	1.18782
OST4	1.16633	1	3.73118	3.05647
IL4I1	1.16627	1.4159e-05	0.313583	0.126307
COX5A	1.16466	1	2.64945	2.1335
RPL9	1.1644	0.0457531	8.02158	6.74782
DSTN	1.16303	0.169259	1.95058	1.53698
SLC2A5	1.16227	0.00207912	0.449138	0.246816
GAPDH	1.16198	0.926287	11.9868	10.1765
KCNN4	1.16106	0.000948856	0.511031	0.301426
TPMT	1.16099	0.517805	1.34553	1.02029
LNCAROD	1.16087	9.91561e-05	0.365574	0.17634
C1orf21	1.15985	0.000364548	0.348774	0.162887
CLLU1OS	1.15968	0.0980597	0.263573	0.0895898
DAB2	1.15921	1	4.16638	3.45681
IFNAR1	1.15903	1	2.42618	1.95606
CAPG	1.15898	1	10.2837	8.73586
SLC11A2	1.15862	1	1.22207	0.917856
CPQ	1.15846	0.0801933	0.664336	0.436678
CYCS	1.15842	1	2.93743	2.39896
FCRLA	1.15833	0.000142372	0.452098	0.253617
EEF2	1.15718	1	2.25946	1.81672
IL18	1.15662	1	1.44785	1.11639
LIMK1	1.15656	0.240113	0.723418	0.490119
NPC1	1.15571	0.0874358	0.975273	0.709135
SELENOP	1.15558	0.0139299	0.696772	0.468336
NABP1	1.15535	0.383394	1.29725	0.988361
OAZ2	1.15515	0.454958	1.09538	0.813956
FERMT3	1.15487	1	1.44519	1.11728
ATP6V0B	1.15383	1	4.18111	3.49037
RGS2	1.15383	1	0.368418	0.185976
NCS1	1.15264	2.39701e-05	0.455832	0.263042
COX4I1	1.1522	1	3.49868	2.90441
ACSL4	1.152	1	1.75678	1.39303
SOD2	1.15187	1	4.06756	3.39943
SLC39A13	1.15113	0.000279696	0.393486	0.210533
RPL7A	1.14992	1	3.15045	2.60934
TM2D2	1.14985	1	1.12984	0.852269
RPL31	1.14921	0.784389	12.8085	11.0157
BCL2A1	1.1491	1	2.91696	2.40873
TMED3	1.14908	1	1.5132	1.18715
NUMB	1.14867	1	1.58975	1.25456
TTYH3	1.14844	0.983643	1.04889	0.784066
GLA	1.14645	1	1.27076	0.980686
STEAP3	1.1463	0.0881498	0.656467	0.44506
NRP2	1.14604	0.032891	0.842999	0.608147
LAPTM5	1.14591	1	21.1358	18.3172
NME1	1.14589	0.0153842	0.729469	0.509283
RPS6	1.14513	0.372651	13.6914	11.8295
CFAP36	1.14496	0.0293465	0.542556	0.347258
UQCRB	1.14459	1	4.21749	3.55838
PRDX3	1.14442	1	3.59884	3.01849
FMNL2	1.14421	1	0.7953	0.569026
OSTC	1.14397	0.580283	1.19566	0.919338
ST3GAL5	1.14395	0.334786	0.611597	0.408802
CD109	1.14389	0.0385458	0.703046	0.488818
RPL35A	1.14371	1	5.25947	4.47294
GPX3	1.14358	0.148301	2.80003	2.32293
LY86	1.14348	0.00248369	0.535931	0.343212
ADAM9	1.14297	1	1.872	1.51276
RAC2	1.14297	1	10.5031	9.06425
NRROS	1.14253	0.26434	0.631366	0.42785
SPINT1	1.14253	0.869543	0.908776	0.67066
SNX9	1.1423	0.49464	0.808881	0.583546
METRNL	1.14107	0.0493867	0.534601	0.344878
SSBP3	1.14061	0.91341	1.47573	1.17053
PAPSS2	1.14056	0.526026	0.85457	0.626022
TWF1	1.14041	1	0.515587	0.328985
FCGR2A	1.13994	1	3.5171	2.96256
MT-ND3	1.13991	1	169.339	148.432
VDAC2	1.13958	1	1.43845	1.13978
KDELR2	1.1386	0.539018	0.984571	0.742995
RPL34	1.13841	0.482685	15.3847	13.3926
CREM	1.13796	1	0.483186	0.303367
ENG	1.13769	1	1.27369	0.998504
PLXND1	1.13758	0.00262658	0.678134	0.475175
HSPH1	1.13722	1	1.49376	1.19286
AHCY	1.13718	0.700076	0.686058	0.482669
MT-ND1	1.13677	1	134.012	117.767
AKR1A1	1.13665	1	2.52076	2.0975
RPS26	1.13636	1	4.09442	3.48309
FCER1G	1.13603	1	30.8893	27.0709
GUK1	1.13593	0.0558126	0.655143	0.457086
HSPE1	1.13494	0.337481	0.670832	0.472182
RPS8	1.13455	0.435439	11.6827	10.1787
PLBD2	1.1345	1	0.738339	0.532245
CP	1.13442	0.00336569	0.257902	0.108852
MT-CO3	1.13436	1	169.425	149.239
SLC12A5	1.1342	0.0165028	0.482417	0.307012
HCST	1.13371	1	3.19985	2.70451
RPS12	1.1336	1	5.78351	4.98404
CXorf21	1.13315	0.133322	0.332938	0.176314
BTBD1	1.13307	1	1.05956	0.817691
SNX24	1.13298	0.608263	0.465288	0.293306
POU2F2	1.13294	1	0.462488	0.29088
TNS1	1.13285	0.00339331	0.431336	0.26348
RPL13A	1.1327	1	6.52676	5.645
SNX6	1.13261	1	1.51365	1.21933
RPL3	1.13223	1	4.32309	3.7014
PCBD1	1.13222	1	1.0766	0.834099
F3	1.13157	1	0.325823	0.171667
PLAU	1.13119	1	1.62286	1.31867
NDUFV1	1.131	0.0733534	0.604551	0.418707
ADAM12	1.13035	0.050875	0.441567	0.275331
PLEKHA5	1.13025	0.000245887	0.254301	0.109752
GUSB	1.13005	1	1.69922	1.38857
NOP10	1.12996	1	5.1056	4.40337
MTHFD2	1.12973	0.152331	0.913758	0.693992
SLC1A4	1.12951	0.031043	0.930722	0.709346
ATP5MC1	1.12915	1	1.38577	1.11289
IL10RA	1.1291	1	0.529769	0.354854
PCSK6	1.12891	0.000220602	0.242048	0.100217
MFSD12	1.12845	1	0.808323	0.60249
CYFIP1	1.12794	1	1.43852	1.16193
ACP2	1.1276	1	1.219	0.967897
RNF130	1.12759	1	3.38682	2.89044
ACOT7	1.12754	1	0.569572	0.392036
ZNF385A	1.1274	1	2.08001	1.73196
RAB7B	1.12712	1	0.493018	0.324629
BHLHE41	1.12699	1	0.575175	0.397682
BOLA3	1.12644	0.0207002	0.593894	0.414983
C1QBP	1.12635	0.439754	0.521535	0.350855
RPS29	1.1261	1	14.2546	12.5464
GPR68	1.12604	0.180134	0.325982	0.177561
RNASE1	1.12598	1	3.99123	3.43279
SDHB	1.1254	1	1.43027	1.15948
RPS6KA2	1.12531	0.00459932	0.286315	0.143072
SRPRB	1.12419	0.0630881	0.526771	0.358104
RPL13	1.12409	1	4.71725	4.08612
CCR1	1.12371	1	1.82542	1.51437
PARVB	1.12307	1	0.708102	0.520917
SLC1A3	1.123	1	0.625271	0.447253
NFE2L2	1.12266	1	1.25623	1.00972
TFRC	1.12266	1	7.8735	6.904
CREBL2	1.12258	1	0.778344	0.584153
PEBP1	1.12238	1	3.17625	2.72088
PDGFRA	1.12166	0.122833	0.424104	0.26964
CCL3L1	1.12158	1	0.239658	0.105279
NDUFS5	1.12156	1	3.72712	3.21476
RPL32	1.12152	1	9.67529	8.51855
ZMIZ1-AS1	1.12137	0.0297151	0.382053	0.23247
FBP1	1.12133	1	12.0701	10.656
GPR82	1.12128	0.424892	0.520019	0.355614
WARS	1.12124	1	1.29582	1.04757
CLEC2B	1.12109	1	0.941752	0.732024
LDHB	1.12063	1	1.46359	1.19839
MSC-AS1	1.12059	0.0697115	0.402072	0.251196
TMEM51	1.1205	0.196327	0.6649	0.485849
MEF2D	1.1194	1	0.491801	0.332677
MYOF	1.11909	1	1.25285	1.0131
LILRB2	1.11869	0.113115	0.767899	0.580336
COX6C	1.11857	1	5.23187	4.5713
TNFRSF9	1.11846	0.0178492	0.21253	0.0841078
AES	1.11827	1	1.79023	1.49513
VEGFB	1.11774	1	1.29782	1.05577
SH3BGRL	1.11758	1	4.63398	4.04125
TYROBP	1.11757	1	23.025	20.4974
FGD5	1.11706	1	0.4466	0.295013
ALDH1A2	1.11605	1	0.80962	0.621456
IVD	1.11577	0.904526	0.543579	0.38342
CCL2	1.11563	0.660266	9.79675	8.67769
FLRT2	1.11563	1	0.277634	0.145215
SLIRP	1.11535	0.832162	1.24844	1.01591
CD1c|CD1C|AHS0088|pAbO (Ab) (Ab)	1.11504	1	22.5067	20.0814
SETD7	1.11491	0.0479538	0.619753	0.452806
CDC42EP1	1.11459	0.0156139	0.25813	0.12878
CXCL16	1.11452	1	7.18598	6.34486
MRPS25	1.11449	1	0.726844	0.549451
SEZ6L2	1.11397	0.000913179	0.327263	0.191467
ATP5MC3	1.11382	1	6.46815	5.70498
IFT122	1.11349	0.00207624	0.250591	0.12313
GAS7	1.11341	0.00278502	0.440922	0.294151
TCF4	1.11336	0.0147509	0.321222	0.186696
TOMM40	1.11257	1	0.490925	0.340069
IGF2R	1.11233	1	1.15433	0.936767
RPL8	1.11209	1	4.15494	3.63538
FABP3	1.11187	0.0574583	0.71493	0.54239
MYO1B	1.11179	0.00220884	0.241429	0.116608
CYTH4	1.11133	0.945428	0.678644	0.510487
PI4K2A	1.11086	1	0.824712	0.642605
PRNP	1.11084	1	2.02276	1.72115
MSMO1	1.11023	1	0.964982	0.769893
SELENON	1.10998	1	0.779457	0.603142
PPIF	1.10994	1	1.89878	1.61167
PILRA	1.10984	1	1.97282	1.67859
SDHC	1.10972	1	1.29922	1.0719
APLP2	1.10971	1	10.1172	9.01813
EMILIN2	1.10962	1	1.04657	0.844389
SGPL1	1.10865	0.865664	0.527285	0.37761
SH3PXD2B	1.10855	0.309059	0.369781	0.235653
EPDR1	1.10831	0.0964782	0.361078	0.228061
C1orf122	1.10792	1	1.38113	1.1492
GNL3	1.10788	0.370489	0.56821	0.415501
FRMD4B	1.10776	0.547526	0.481276	0.337175
ARMCX1	1.10771	0.0143169	0.360078	0.227823
NDUFAF4	1.10767	1	0.475101	0.33172
NR1D1	1.10762	1	0.180074	0.0654098
SPATA13	1.10759	0.217543	0.408412	0.271599
RPL14	1.10736	1	5.66916	5.02259
DLST	1.10735	0.366514	0.638914	0.480033
ATP6V1H	1.10727	1	1.5932	1.34198
POLR2L	1.10725	1	1.14373	0.936076
GSDME	1.10721	1	0.457349	0.316232
CNRIP1	1.10689	0.00215963	0.228806	0.110146
SELENOF	1.10673	1	3.11774	2.72065
CADM1	1.1058	1	0.327227	0.200244
ISCU	1.10533	1	2.53402	2.19726
TPI1	1.10525	1	5.34606	4.74172
NDUFS4	1.10524	1	0.743556	0.57754
HSP90AB1	1.10515	1	6.72758	5.99235
GNAS	1.10508	1	11.6496	10.4468
SCNM1	1.10497	1	0.637821	0.482237
CRTAP	1.1049	1	1.13738	0.934455
RPL37	1.10466	1	8.30603	7.42432
RPS24	1.104	1	10.9992	9.86887
MAP3K3	1.1037	0.00427299	0.411896	0.279242
SPR	1.10364	1	0.582626	0.434003
ERGIC1	1.10354	1	0.954725	0.771322
SH2B3	1.10351	1	0.682224	0.524429
SH3BGRL3	1.10338	1	31.539	28.4904
SLC31A1	1.1032	1	3.16547	2.77582
SOD1	1.10313	1	2.14103	1.84739
TYMP	1.10298	1	0.61969	0.468473
TFG	1.10296	0.387137	0.833404	0.662257
PPIB	1.10284	1	1.04178	0.851396
BIRC3	1.10281	1	0.250941	0.13432
TSPAN3	1.1024	1	2.17766	1.88249
PHC2	1.10237	1	0.577403	0.430918
MACC1	1.10225	0.0129354	0.279112	0.160453
LRP12	1.10215	1	0.408227	0.277708
ARRDC3	1.10205	1	0.317909	0.195868
HSPD1	1.10201	1	2.23116	1.93206
DNAJB1	1.10181	1	0.614356	0.465181
RPL27A	1.1017	1	7.93773	7.11263
OTUD4	1.10167	1	0.465926	0.330643
PLA2G7	1.10158	1	2.13621	1.84702
LILRB1	1.1015	1	0.61064	0.462225
C3AR1	1.10121	1	1.32733	1.11343
RPS16	1.10101	1	5.95861	5.32018
NLRP3	1.101	1	0.211389	0.100264
MEF2C	1.10046	0.358929	0.213876	0.103064
ABCA8	1.10028	1	0.672527	0.520092
FNTA	1.10018	0.835502	0.598456	0.452898
FCHO2	1.10011	1	0.951761	0.774148
ERLEC1	1.10001	0.582673	0.744611	0.585996
PITPNC1	1.09988	0.14957	0.413922	0.285529
APP	1.09968	1	3.39019	2.99222
RPLP1	1.09966	1	6.59317	5.90504
CHPT1	1.0995	0.348841	0.393935	0.267785
RPL26	1.0995	1	1.13309	0.940059
RPL7	1.09919	1	4.2916	3.81411
TCTN3	1.09889	1	0.431243	0.302439
AIFM1	1.09875	1	0.637429	0.490264
AP1S1	1.09873	1	0.493968	0.35972
ITGAV	1.09862	1	0.985301	0.807082
VKORC1	1.09827	1	1.37889	1.16604
MICAL2	1.09819	0.727137	0.421264	0.294193
SERINC1	1.09746	1	1.67762	1.43985
CYB5A	1.09733	1	1.10883	0.92179
SPRY2	1.09715	0.0152407	0.233548	0.124321
PDCD4	1.09709	0.121254	0.496086	0.363689
RPL4	1.09709	1	5.89024	5.28046
MDH1	1.09665	1	4.88412	4.36555
ANXA2	1.0966	1	22.2064	20.1622
ANTXR2	1.09651	0.0384716	0.547532	0.411326
ISOC2	1.09651	1	0.490749	0.359545
DENND1B	1.09634	0.557821	0.506817	0.374403
ATP5F1E	1.09623	1	12.8422	11.6271
NCK1	1.09611	1	0.547131	0.411479
HADHB	1.09599	1	2.15741	1.88087
ARL2BP	1.09587	1	0.826651	0.666845
NAA20	1.09575	1	0.907785	0.741077
C9orf16	1.09567	1	0.853937	0.69206
SLC48A1	1.09558	1	0.778685	0.623511
ARMCX6	1.09549	1	0.616585	0.475671
BZW2	1.09533	0.0390462	0.662233	0.517568
ITGA3	1.0953	0.750929	0.268904	0.158503
KIF1BP	1.09523	1	0.492389	0.362631
ZNF331	1.09521	1	0.263647	0.153795
SLC30A1	1.09514	1	1.09511	0.913103
RPL39	1.09507	1	6.95032	6.26013
PALLD	1.09505	1	0.554743	0.419795
TMEM178A	1.09501	0.125379	0.142349	0.043228
GNA13	1.09492	1	0.571284	0.435067
HPGDS	1.09491	1	0.307322	0.194004
RNF14	1.09465	1	0.589007	0.451612
GHITM	1.09459	1	2.65637	2.34039
TMEM43	1.09456	1	0.542655	0.409386
CYB5R1	1.09434	1	0.668137	0.524332
RTL8C	1.09428	1	1.15894	0.972931
ATP5MPL	1.09409	1	2.09984	1.83324
TIMM10	1.09393	0.367969	0.627274	0.487549
CYP4V2	1.09377	1	0.409813	0.288944
RPS13	1.09376	1	9.53479	8.63175
DYNLL1	1.09373	1	2.59526	2.28716
SGTB	1.09365	1	0.625608	0.486404
AKIRIN1	1.09361	1	0.802253	0.64799
KCNJ2	1.09361	0.785997	0.309228	0.197162
TXNL4A	1.0935	1	0.71706	0.570244
AL136454.1	1.09344	1	3.31383	2.94521
ATP5PF	1.09343	1	2.52038	2.21957
YWHAG	1.0934	1	2.37417	2.08593
TSPAN15	1.09334	1	0.413457	0.292794
FCRLB	1.09331	0.659698	0.249032	0.142429
SPHK1	1.09325	0.0678517	0.269691	0.161389
OCSTAMP	1.09302	1	0.223979	0.11981
STAC2	1.09282	1	0.205633	0.103236
GLUD1	1.09193	1	0.991256	0.823608
SLC43A3	1.09182	1	0.963875	0.798709
SNHG8	1.09168	1	0.703477	0.560421
CXXC5	1.09146	1	1.14057	0.961196
UQCRC2	1.09113	1	1.21867	1.03336
NUP98	1.0911	1	0.387788	0.271913
HS2ST1	1.09104	1	0.602807	0.46906
LINC01235	1.09093	1	0.13458	0.0400135
UBE2Z	1.09089	1	1.07436	0.901528
CCT3	1.09059	1	0.775872	0.628354
PGM2	1.09056	1	0.754205	0.608529
PRPS1	1.09038	0.00945956	0.658883	0.521378
HSP90B1	1.09025	1	5.52752	4.98718
RCN1	1.09005	1	0.362492	0.249931
VDAC1	1.08994	1	1.69612	1.47365
ITGB7	1.08986	0.0101976	0.250339	0.147252
TPST2	1.08983	1	0.92424	0.765634
ASPHD1	1.08959	0.700772	0.227317	0.126402
AGPAT4	1.08954	1	0.339336	0.229263
MYO1C	1.08935	0.31386	0.420192	0.303706
MDFIC	1.08923	1	0.913755	0.756981
GTF3A	1.08908	1	1.08184	0.91157
TRAPPC4	1.08902	1	0.660667	0.524917
LAMB3	1.08888	0.000499133	0.136915	0.0441153
ANO6	1.08878	0.499512	0.49642	0.374407
PACSIN2	1.08833	1	0.714905	0.575723
UFM1	1.08829	1	0.998286	0.836167
TUFM	1.08815	1	1.72344	1.50281
ARRDC2	1.08806	1	0.257458	0.155692
GSTM4	1.08787	1	0.639566	0.507135
EEF1B2	1.08783	1	3.39636	3.0414
UBE2E2	1.08782	0.936993	0.296628	0.191954
PTDSS1	1.08777	1	1.28688	1.10235
EVL	1.08775	1	1.2419	1.06105
LAIR1	1.08753	1	2.52145	2.23802
RPL15	1.08752	1	5.83342	5.28349
RDH11	1.0875	1	2.05226	1.80667
NDFIP1	1.08748	1	1.23052	1.0511
UQCR11	1.08746	1	1.08957	0.921519
PSMD13	1.0874	1	0.579271	0.452335
CALM2	1.08733	1	4.60328	4.15324
AC007098.1	1.08697	1	0.659692	0.526899
TM6SF1	1.08696	1	1.05382	0.889509
SNX2	1.08668	1	1.76112	1.54087
NDUFA3	1.08659	1	1.45149	1.25614
NDUFB9	1.08644	1	2.36372	2.09609
MAP2K3	1.08635	1	0.435926	0.321785
MATK	1.08624	0.218279	0.237151	0.138925
LIMD2	1.08612	0.0207769	0.477693	0.360521
GALNS	1.0861	1	0.683083	0.549656
ELOC	1.08592	1	1.42396	1.23217
IL2RG	1.08582	1	1.13754	0.968601
BTF3	1.08576	1	2.70312	2.41062
ZDHHC9	1.08535	1	0.330213	0.225612
HMOX1	1.0851	1	2.40375	2.13682
PSEN2	1.08504	1	0.442083	0.329061
CD151	1.085	1	1.55438	1.35427
PRDX2	1.085	1	0.715189	0.580826
TMED10	1.08488	1	3.48826	3.13711
COX8A	1.08483	1	2.92079	2.6142
CCDC107	1.08474	1	0.575479	0.452405
PLEK2	1.08472	1	0.319324	0.216281
RPS23	1.08454	1	5.51993	5.01172
PPFIBP1	1.08453	0.165534	0.239397	0.142795
ATIC	1.08448	1	0.630359	0.503349
SOAT1	1.08427	1	1.14424	0.977584
TMEM70	1.08425	1	1.64779	1.44205
NDUFA8	1.0841	1	0.692988	0.561652
AC243829.4	1.08397	0.100462	0.178878	0.0875574
PRDX4	1.0838	0.0867951	0.701999	0.570397
PPARD	1.08337	1	0.644308	0.517774
AP000904.1	1.08325	0.507666	0.131168	0.0442385
CHST13	1.08316	0.02478	0.178962	0.0884492
ABCA6	1.08315	1	0.145805	0.0578405
NEDD9	1.08314	1	0.226809	0.132646
SLC25A5	1.08314	1	3.21911	2.89527
LGALS3BP	1.0829	1	0.510647	0.395004
SQLE	1.08288	1	0.577858	0.457101
DHRS3	1.08282	1	0.31319	0.212749
CYP19A1	1.08279	1	0.235989	0.141481
UQCRFS1	1.08278	1	1.17687	1.01045
COA7	1.08277	1	0.269592	0.172539
GCSH	1.08274	1	0.272566	0.175321
TRPV2	1.08272	1	0.854114	0.712461
NBL1	1.08255	1	0.190831	0.100024
COX6A1	1.08203	1	1.68244	1.47907
RPL23A	1.08195	1	3.07429	2.7657
LINC01010	1.08183	1	0.439094	0.330235
METTL1	1.08171	1	0.389597	0.284624
DOCK4	1.0817	1	0.350729	0.248714
ABCC1	1.08166	1	0.397302	0.291812
OCIAD1	1.08149	1	1.79463	1.58406
RGS10	1.08139	0.367117	0.81803	0.681202
TCEAL4	1.08136	1	0.584757	0.465525
ITGB1BP1	1.08127	0.519904	0.966477	0.81868
ATP5PD	1.08124	1	3.39172	3.06176
NDUFAB1	1.08121	1	1.81274	1.60148
MGST2	1.08117	1	1.30151	1.12873
POMP	1.08115	1	3.44127	3.1079
NIPAL2	1.08114	1	0.483436	0.372107
RPS14	1.08111	1	4.51489	4.10113
MRPS7	1.08108	1	0.616835	0.495572
TIMM21	1.08104	1	0.516403	0.402723
FPR3	1.08085	1	1.55594	1.36475
SLC12A5-AS1	1.0808	0.0527198	0.131435	0.0468474
UFL1	1.08076	1	0.474235	0.364067
AC008074.2	1.08072	1	0.199884	0.110263
UQCC1	1.08072	1	0.252719	0.159155
LUCAT1	1.0807	1	0.141301	0.056073
HSD17B12	1.08064	1	1.127	0.968279
EXOSC6	1.08038	1	0.226638	0.135381
2024-09-02	1.08036	1	2.78571	2.50413
SUMF2	1.08028	1	0.673523	0.54916
ABHD12	1.08011	1	0.667441	0.543773
RPS15	1.08009	1	1.43401	1.25353
ZFR	1.08004	1	0.814502	0.680036
SLC25A3	1.08003	1	4.66591	4.24609
SLC46A3	1.07973	1	0.620206	0.500562
WIPF3	1.0797	0.431418	0.14395	0.0595067
RPL24	1.07958	1	2.80833	2.52759
ATP5ME	1.07957	1	1.88079	1.66847
ACADM	1.07944	0.992026	0.693737	0.569092
COX5B	1.07931	1	1.42857	1.25012
MRPL35	1.07929	1	0.606928	0.488872
PSENEN	1.07923	1	1.44474	1.26527
COMMD6	1.07909	1	1.554	1.3668
TM4SF19	1.079	1	0.338554	0.240549
ARMCX3	1.07889	1	0.458792	0.352118
SLC16A3	1.07887	1	2.50868	2.25217
PANX1	1.07886	1	0.193471	0.106232
DKK2	1.0787	0.0496379	0.106702	0.0259587
NDUFAF8	1.07868	1	0.432824	0.328316
SLA	1.07857	1	1.77233	1.57037
TWSG1	1.07848	1	0.779882	0.650357
TBC1D1	1.07842	1	0.646671	0.526929
POLR1D	1.07827	1	1.0265	0.879406
CCDC50	1.0782	1	0.367065	0.267918
FGD6	1.0782	1	0.218879	0.130473
ETV5	1.07812	0.0760055	0.317153	0.221712
PPIC	1.07793	1	0.655394	0.535712
SORD	1.07778	0.309281	0.310144	0.21559
GLIPR1	1.07766	1	1.92715	1.71622
LY96	1.07765	1	1.38596	1.21403
IFI27L2	1.07757	1	0.48444	0.377575
GTF2F1	1.07736	1	0.438468	0.335174
PARVA	1.07732	1	0.230436	0.142127
CNIH1	1.07726	1	0.815558	0.685353
PPIA	1.07726	1	12.2162	11.2683
MAGED1	1.07724	1	0.419756	0.317963
DAP3	1.07683	1	0.62935	0.513102
PXDC1	1.07678	0.478352	0.257928	0.168236
GPR183	1.0767	1	0.361984	0.264966
C12orf45	1.07659	1	0.247213	0.158488
SIAE	1.07631	1	0.362091	0.265518
SDHA	1.07621	1	0.504861	0.3983
CD63	1.07619	1	16.688	15.4358
S1PR2	1.07616	1	0.223285	0.136709
RPL18A	1.07613	1	1.44914	1.27589
RPL19	1.07594	1	5.3361	4.88888
NACA	1.07587	1	3.19825	2.90221
RPL41	1.07563	1	9.16556	8.45076
NOMO1	1.07548	1	0.380426	0.283548
ATP5F1C	1.07533	1	1.80245	1.60614
TBL2	1.07532	1	0.409981	0.311217
HRK	1.07489	1	0.165031	0.083863
PLIN3	1.07478	1	1.77056	1.5778
APEX1	1.07477	1	1.33042	1.16829
MRC2	1.07459	1	0.203508	0.119974
YIPF6	1.07441	1	0.454094	0.353383
TOMM20	1.07424	1	1.16369	1.01416
RPL28	1.07419	1	3.92834	3.58794
LPCAT4	1.07416	1	0.354101	0.260617
PCCB	1.07405	1	0.338146	0.245893
ARSD	1.07404	1	0.332846	0.240964
1-Mar_col5689	1.0735	1	0.93309	0.800743
UQCRH	1.0734	1	3.06037	2.78272
EIF1AX	1.07336	1	1.66145	1.47954
RPL36	1.0733	1	4.72429	4.33333
MTSS1	1.07322	0.0214615	0.167044	0.0874246
FAM98A	1.0732	0.3466	0.363991	0.270962
NDUFA10	1.07309	1	0.595565	0.486882
LRRC8B	1.07305	1	0.350606	0.25866
MRPL4	1.07286	0.219701	0.367925	0.275029
MESD	1.07244	1	1.71162	1.52846
NECTIN2	1.07242	1	0.469102	0.369891
MAP7	1.07235	1	0.212045	0.130272
EPS8	1.07234	1	0.303734	0.215783
CD53	1.07233	1	5.11723	4.70461
USP2	1.07225	1	0.234414	0.151242
TNFRSF11A	1.0721	1	0.231179	0.148382
CIAO2A	1.07208	1	1.59353	1.41916
AIDA	1.07202	1	0.546509	0.442616
SND1	1.07198	1	0.9631	0.83128
PLEKHO2	1.07194	1	0.570404	0.465008
RRAS	1.07191	1	0.621487	0.512703
LYPLAL1	1.07178	1	0.491118	0.391257
TAX1BP3	1.07172	1	0.357118	0.266298
SDF4	1.07156	1	1.17582	1.03052
EBI3	1.07155	1	0.117415	0.0428037
PDZD11	1.0715	1	0.375587	0.283794
SH3GLB1	1.07143	1	1.84677	1.65698
AC084809.2	1.07129	0.446729	0.151861	0.0752104
STARD3NL	1.07128	1	0.634149	0.525411
ATP5PB	1.07127	1	3.3478	3.05854
LTBP2	1.07127	1	0.145267	0.0690743
RAB1A	1.07127	1	3.90579	3.57943
WIPI2	1.07118	1	0.720499	0.606169
NDFIP2	1.0711	0.00109535	0.327638	0.239507
ATP6V1G1	1.07101	1	1.67948	1.50182
CCT7	1.07086	0.439403	0.364238	0.273962
G6PC3	1.07086	1	0.961035	0.831275
SLC39A7	1.07086	1	0.775674	0.658173
PDCD5	1.07085	1	0.473266	0.375787
CLN8	1.07072	1	0.492054	0.393504
SRPX2	1.07018	1	0.13186	0.0576332
DNPH1	1.07016	1	0.508624	0.409714
CCT2	1.0701	1	1.37703	1.22131
FASTKD1	1.0701	0.55055	0.346621	0.258411
GPR155	1.07009	1	0.219895	0.139993
MEA1	1.07002	1	0.581841	0.47833
CERS2	1.06999	1	1.87649	1.68832
ABCA1	1.06997	1	0.484395	0.387324
ECHS1	1.06989	1	0.993754	0.863521
ELAC2	1.06984	1	0.320107	0.233926
ANPEP	1.06968	1	1.51598	1.35209
CCL8	1.0696	1	0.300175	0.215571
DNASE1L1	1.06953	1	0.424529	0.331915
PLXNB2	1.06948	1	0.710381	0.599264
LINC00623	1.06938	0.507137	0.281188	0.198061
SRM	1.06897	1	0.50839	0.411069
MS4A4A	1.06892	1	5.66436	5.23467
AC007388.1	1.06887	1	0.239625	0.159754
EEF1A1	1.06881	1	26.0647	24.3223
TCEAL8	1.06838	1	0.572561	0.471909
NFE2L1	1.06828	1	0.691493	0.583382
RACK1	1.06815	1	3.70683	3.40652
FCHSD2	1.06814	1	0.342281	0.256651
AC093627.4	1.06807	1	0.255168	0.175177
CELSR1	1.068	1	0.196484	0.120301
MTX1	1.06788	1	0.315304	0.2317
SLC25A43	1.0678	1	0.208296	0.131572
RPS7	1.0677	1	4.12951	3.80426
MFSD1	1.06766	1	5.10715	4.72011
ELOVL5	1.06756	1	0.740771	0.630609
LACTB	1.06756	1	1.41596	1.26307
MYO6	1.06756	1	0.352736	0.267126
PABPC4	1.06738	1	1.19986	1.061
PLEKHO1	1.06723	1	0.246337	0.167821
PKIB	1.0671	1	0.139568	0.0679162
CCDC91	1.06708	1	0.355362	0.270156
CD1C	1.06708	1	0.243649	0.165465
RABGGTA	1.06707	1	0.360119	0.274635
RPL22L1	1.06704	1	0.302781	0.220925
G3BP1	1.06697	1	1.28527	1.14183
DGKI	1.06687	1	0.107484	0.038073
RPS27A	1.06687	1	6.08656	5.64236
ATP2B4	1.06672	1	0.364146	0.278826
SYP	1.06669	1	0.161804	0.0891654
GTF2H3	1.06657	1	0.444129	0.353993
ZNF281	1.06657	1	0.53104	0.435478
MAN1C1	1.06648	1	0.280712	0.200882
UQCRC1	1.06644	1	0.667374	0.563503
NPM3	1.06637	0.0921917	0.208556	0.133337
PLAGL1	1.06633	1	0.227115	0.150785
UBE2D2	1.06631	1	1.53793	1.38011
TOMM7	1.0663	1	2.33657	2.12912
PTPN7	1.06624	1	0.343261	0.259815
RPL35	1.06619	1	3.32872	3.05999
CAMTA2	1.06617	1	0.186636	0.112994
FTCDNL1	1.06615	1	0.131997	0.06176
ABL2	1.06604	1	0.407629	0.320425
LAPTM4A	1.06603	1	2.42433	2.21223
CAMSAP2	1.06597	1	0.195148	0.121178
ST6GAL1	1.06584	1	0.563026	0.466476
ZBTB2	1.06582	1	0.261165	0.183278
ATP6V1B2	1.06572	1	7.60601	7.07533
VWA8	1.06567	1	1.01383	0.889732
CYP4X1	1.06563	1	0.12831	0.0588203
CD1A	1.06543	0.463172	0.200197	0.126495
AC073611.1	1.06538	0.206183	0.154392	0.0835525
SUSD6	1.06536	1	0.714136	0.608966
MEGF6	1.06529	0.0298909	0.100565	0.0331136
NDUFB8	1.06529	1	0.959063	0.838995
EMILIN1	1.06523	1	0.108675	0.0407801
ZFYVE16	1.06518	1	0.744015	0.6373
CISD2	1.0651	1	0.616737	0.517915
SFXN2	1.06508	1	0.220936	0.146331
MGLL	1.06503	1	0.640871	0.540674
ACTG2	1.06502	1	0.115652	0.0475445
GALNT7	1.06499	1	0.69764	0.594045
SLC9A7	1.06487	1	0.209691	0.135997
TRIP10	1.06458	1	0.245532	0.169972
NDP	1.06448	1	0.0983894	0.0318536
EMP1	1.06441	1	1.34621	1.20424
DLD	1.0644	1	0.650466	0.550608
COMTD1	1.0643	1	0.152948	0.0832871
SLAMF9	1.06426	1	0.133369	0.0649397
GPR85	1.06424	1	0.338338	0.257554
MRPL3	1.06418	1	0.952735	0.834964
GNPDA1	1.06413	1	1.04627	0.922941
INAFM2	1.06404	1	0.666655	0.566345
TMEM134	1.06398	1	0.268589	0.19231
KLHL5	1.06384	0.394983	0.407532	0.323067
CREB3	1.06362	1	0.316535	0.237791
AIMP2	1.0635	1	0.499507	0.409974
EDF1	1.06348	1	1.08031	0.956137
ENO2	1.06347	1	0.12042	0.0535522
MAOA	1.06344	0.272279	0.17781	0.107548
C4orf3	1.06341	1	1.69212	1.53158
GLRX5	1.06341	1	0.413889	0.329581
PLK3	1.0634	1	0.296569	0.219271
UHRF1BP1	1.06339	0.149483	0.315682	0.237258
NR4A3	1.06338	1	0.1062	0.0402729
SFMBT2	1.06337	1	0.172973	0.103071
MT-CYB	1.0633	1	103.105	96.9074
LINC01503	1.06324	1	0.155177	0.0864653
KPNA2	1.06322	1	0.359832	0.27897
FAIM	1.06318	1	0.295383	0.218402
NDUFA12	1.06314	1	0.878256	0.766712
UBXN6	1.0631	1	0.379079	0.297223
ACVR1	1.06304	1	0.274973	0.19937
CCNQ	1.063	1	0.16703	0.0978627
OXA1L	1.06291	1	1.31966	1.18236
APOO	1.0629	1	0.353812	0.273695
UBA52	1.06285	1	6.15865	5.73535
SELENOW	1.0628	1	0.518172	0.428461
ALKBH4	1.06277	1	0.131239	0.0644265
STEAP1	1.06276	1	0.100363	0.0353795
IRF2	1.0626	1	0.525644	0.435765
QDPR	1.06259	1	0.484012	0.3966
RAB13	1.06257	1	0.58734	0.493872
KANK1	1.06242	1	0.135678	0.0689508
TAF13	1.06232	1	0.518436	0.429356
C19orf53	1.06231	1	0.786848	0.682034
NDUFC1	1.0622	1	0.911612	0.799666
TSPAN4	1.06218	1	0.231994	0.159872
PPA2	1.06212	1	1.32532	1.18933
TPRG1L	1.0619	1	0.467053	0.381532
SCARNA9	1.06189	1	1.00709	0.890119
LAGE3	1.06183	1	0.216987	0.146125
PTPRN	1.06173	1	0.088921	0.0256088
ACTR3	1.06169	1	8.17792	7.64463
RPL18	1.06167	1	1.51823	1.37195
WFS1	1.06167	1	0.190363	0.121215
GFPT1	1.06148	1	0.337749	0.260263
CHIC2	1.06146	1	0.409695	0.32807
EIF4E	1.06144	1	0.807942	0.703291
SLC17A9	1.06138	1	0.224432	0.15362
SORBS3	1.06131	1	0.206661	0.136951
IMMT	1.06126	1	0.680222	0.583231
NFATC1	1.06119	1	0.184288	0.115997
FRMD4A	1.061	1	0.323733	0.247628
GDF5OS	1.061	1	0.125103	0.0604203
SCAMP3	1.06099	1	0.835687	0.730165
OGDH	1.0609	1	0.50275	0.416482
PLBD1	1.06069	0.761338	1.10758	0.986995
TMEM9B	1.06062	1	1.32641	1.19345
MSC	1.06058	1	0.403408	0.323245
RTCA	1.06043	1	0.446769	0.364326
ATP2B2	1.06018	1	0.0986888	0.0363225
BCL10	1.06011	1	0.485831	0.401581
GGCX	1.06004	1	0.462917	0.380061
TPGS2	1.06002	0.229047	0.450055	0.367956
FNIP2	1.05994	1	0.747661	0.648831
CHST2	1.0597	1	0.193952	0.126691
ARL1	1.05969	1	0.729862	0.632425
HERC1	1.05953	1	0.365819	0.289075
DNAJC12	1.05931	1	0.123318	0.0604258
GSS	1.05928	1	0.555884	0.468809
ST3GAL1	1.05926	1	0.667955	0.574643
GUCY1B1	1.05907	1	0.0833638	0.0229434
MRAS	1.05889	1	0.561624	0.474776
ZNF697	1.05879	1	0.142191	0.0787668
PAICS	1.05878	1	0.405432	0.327409
UQCRHL	1.05875	1	0.278778	0.207815
ADAM8	1.0587	1	0.242288	0.173408
SNN	1.05864	1	0.297483	0.225613
KLHL24	1.05855	1	0.35468	0.279747
TMEM219	1.0585	1	1.60031	1.45659
VASH1	1.05837	1	0.765758	0.668379
RPF2	1.05835	1	0.294274	0.222912
SLC36A1	1.05835	1	0.380342	0.304242
ATP5PO	1.05828	1	0.905241	0.800316
AC092069.1	1.05827	1	0.353434	0.278913
IGSF8	1.05822	1	0.356263	0.281639
NRBP2	1.05817	1	0.140776	0.0780679
ABHD6	1.05814	1	0.231259	0.163607
SDS	1.05813	1	0.405394	0.328184
FTSJ3	1.05807	1	0.167285	0.103221
FUNDC2	1.05805	1	0.930915	0.824969
COA4	1.05794	1	0.447054	0.367802
UBE2V2	1.05794	1	0.594898	0.507552
EPOP	1.05786	1	0.0943589	0.034501
CCM2	1.05772	1	0.133943	0.0720676
PFDN4	1.05772	1	0.287023	0.216789
AP2S1	1.05749	1	1.48564	1.3505
CSNK1A1	1.05749	1	1.42918	1.29712
EIF5AL1	1.05742	1	0.830944	0.731516
NFX1	1.05742	1	0.293341	0.223106
ST3GAL6	1.0574	1	0.902376	0.799108
EMC7	1.05732	1	1.16427	1.04695
VMO1	1.05728	1	0.179483	0.115579
NPTXR	1.05725	0.210438	0.132327	0.0710116
TMEM206	1.05721	1	0.293281	0.223294
CYSTM1	1.05719	1	1.45298	1.32028
LACC1	1.05719	1	0.456782	0.377971
MOCS2	1.05703	1	0.704144	0.612198
TRMT10C	1.05692	1	0.375995	0.301886
ZNF302	1.05686	1	0.425958	0.349235
DNAJC15	1.05683	1	0.507949	0.426864
SEC11C	1.05683	1	0.922209	0.818839
SQOR	1.05682	1	1.64003	1.49809
SIL1	1.05659	1	0.362098	0.289146
COX7A2	1.05646	1	1.36769	1.24116
ACP1	1.05631	1	0.789601	0.694199
AGRN	1.05631	1	0.277011	0.208937
TMEM69	1.05629	1	0.422372	0.346577
DNAJC10	1.05619	1	0.829989	0.732637
FUOM	1.05614	1	0.266596	0.199267
PSMG3	1.05608	1	0.315118	0.24528
TMEM45A	1.05603	1	0.110597	0.0516721
SMIM20	1.05601	1	0.412397	0.337488
CYP2S1	1.056	1	0.175862	0.113508
SNX12	1.05599	1	0.545518	0.463568
CCT4	1.0558	1	1.25339	1.1343
CREB3L2	1.05573	1	0.54362	0.462138
COQ9	1.05572	1	0.284618	0.216812
SCIN	1.05569	1	0.0926412	0.035001
ADARB1	1.05563	1	0.216429	0.152324
PLXNA1	1.05552	1	0.218685	0.154585
SMIM29	1.0555	1	0.167264	0.10589
ATP6V0A1	1.05547	1	1.01716	0.911143
POPDC3	1.0552	1	0.110722	0.0526142
ATP1A1	1.05519	1	1.86309	1.71334
SAT1	1.05517	1	4.12001	3.85231
SUCLG2	1.05512	1	1.01907	0.913599

## Sheet: Table S3 - MC-SPP1+(B)
Table S3 - MC-SPP1+(B) most highly expressed genes. Differential expression was performed for each population compared to a combination of the remaining cells in the ScSeq dataset described in Figure 2 (MLC differentiated cells)
[Genes]	fold_change(Cluster 2 vs All cells 2)	q-value(Cluster 2 vs All cells 2)	Cluster 2	All cells 2
APOC1	2.54234	1.1852e-13	33.1963	12.4507
CRABP2	2.51642	1.1852e-13	7.91365	2.54219
GAL	2.46383	6.29286e-08	5.1279	1.48715
CIR1	2.09009	0.0413703	3.94327	1.3651
CHIT1	2.0492	1.1852e-13	27.1838	12.7536
GPX3	1.98382	1.1852e-13	5.59208	2.32293
NCAPH	1.95977	1.1852e-13	2.62851	0.851496
HPGD	1.95362	1.1852e-13	10.4951	4.88399
GPNMB	1.91868	1.1852e-13	16.895	8.32671
TFRC	1.91694	1.1852e-13	14.1515	6.904
GM2A	1.89575	1.1852e-13	11.3855	5.5333
ACP5	1.89274	1.1852e-13	14.0948	6.97512
LIPA	1.88763	1.1852e-13	27.3423	14.0148
CSTB	1.88042	1.1852e-13	66.7667	35.038
GDF15	1.86357	2.63167e-12	2.16083	0.69611
CA2	1.82166	1.1852e-13	5.73934	2.69956
CD9	1.79054	1.1852e-13	4.19087	1.89906
DCSTAMP	1.78609	1.1852e-13	4.90294	2.30495
DBI	1.76711	1.1852e-13	10.1522	5.31096
CD52	1.75867	8.63189e-10	20.3296	11.1283
ATP6V0D2	1.74453	1.1852e-13	2.84267	1.20269
CHI3L1	1.74281	5.78968e-11	35.2469	19.7979
PLEK	1.7273	1.1852e-13	13.9968	7.68226
LINC02244	1.71274	5.26335e-12	1.81784	0.645231
SLAMF7	1.69405	4.26331e-10	1.9449	0.738379
FDX1	1.68592	5.52651e-11	4.8284	2.45711
LPL	1.67278	2.63167e-11	8.17855	4.48699
FABP5	1.67233	7.89502e-12	9.5763	5.32429
GPC4	1.66542	5.26335e-12	1.46706	0.481342
CSF1	1.66131	1.5569e-08	4.01659	2.01966
CDKN1A	1.63579	0.000304416	15.0839	8.83253
PRXL2A	1.6357	1.1852e-13	3.34544	1.65662
LGALS3	1.62146	1.1053e-09	7.95228	4.52112
APOE	1.61475	2.63167e-11	22.3996	13.4911
ATP1B1	1.60379	2.63167e-12	2.39942	1.11961
TGM2	1.60175	2.63167e-12	4.21498	2.25579
MREG	1.59585	1.1852e-13	2.44508	1.15877
PLD3	1.57657	4.60674e-08	6.98597	4.06542
HEXB	1.57629	1.1852e-13	9.39647	5.59553
RGCC	1.5557	8.94769e-11	13.051	8.03197
MGST1	1.53789	9.84829e-06	3.57192	1.97285
EPB41L1	1.53592	1.1852e-13	1.26362	0.473784
TREM2	1.53121	3.15801e-11	3.18318	1.73194
CPM	1.5233	4.06751e-08	8.32506	5.12162
TDRD3	1.52194	1.1852e-13	1.60851	0.713943
ASAH1	1.50809	1.1852e-13	7.68205	4.75697
SLC26A11	1.50723	1.1852e-13	1.48404	0.64809
FABP3	1.50648	1.1852e-13	1.32357	0.54239
SDC2	1.50179	9.09769e-09	5.72265	3.47643
ITGB1BP1	1.49194	1.1852e-13	1.71337	0.81868
NDUFB9	1.4912	4.94754e-10	3.6169	2.09609
ZNF385A	1.47403	1.70532e-09	3.02699	1.73196
SSBP3	1.47196	7.60232e-06	2.19493	1.17053
KYNU	1.4666	2.11165e-08	2.2528	1.21792
SLC30A3	1.45949	7.05288e-10	0.818186	0.245765
GPAT3	1.45695	2.63167e-12	1.18717	0.5012
SNX10	1.44973	1.25852e-05	7.61311	4.94119
LSP1	1.44832	3.71208e-06	3.37808	2.02287
NR1H3	1.44559	5.00889e-06	2.23873	1.24042
BCAP31	1.44551	5.26335e-12	7.3353	4.76635
SLC7A8	1.44346	3.26327e-10	1.4941	0.72786
TIMP2	1.43742	1.07899e-10	10.3911	6.92463
RMDN3	1.43719	3.68434e-11	1.59483	0.805489
UCP2	1.4323	8.95861e-06	5.36253	3.44219
ATF3	1.42896	2.10534e-11	0.847225	0.29271
SDS	1.42812	8.63504e-08	0.896802	0.328184
SPARC	1.42376	1.2722e-07	12.5685	8.53003
PHLDA3	1.42166	1.1852e-13	1.50291	0.760558
SCARB2	1.42038	3.03958e-08	5.65382	3.68453
SLC31A1	1.42033	7.00867e-08	4.36289	2.77582
ACO1	1.41689	1.95796e-09	2.12871	1.20816
TIMP3	1.41633	9.82224e-07	1.57225	0.816135
AC015660.2	1.41423	1.1053e-10	0.787639	0.264037
CD63	1.41336	1.1852e-13	22.2297	15.4358
GCHFR	1.40984	1.2567e-07	2.29196	1.33498
A2M	1.40854	1.43037e-07	4.87711	3.17247
RASSF4	1.40745	4.28436e-09	1.93765	1.08722
SLC38A6	1.40718	7.63185e-10	2.32117	1.36017
LINC00520	1.40649	0.131637	0.806896	0.284683
DUSP14	1.40643	8.94769e-11	1.08216	0.480459
ATP6AP1	1.40149	6.31601e-11	6.59417	4.41863
SLC15A3	1.40118	1.00886e-06	1.84551	1.03079
CD36	1.39902	0.000212487	9.32464	6.37988
MRAS	1.39859	1.1852e-13	1.06261	0.474776
MS4A4A	1.39831	2.07898e-05	7.71798	5.23467
CTSS	1.39701	3.56934e-08	21.8495	15.356
CYP27A1	1.39664	3.19748e-09	2.01352	1.15769
C15orf48	1.39522	0.000117089	7.11143	4.81373
LY96	1.39389	5.0786e-08	2.08612	1.21403
CD276	1.39304	1.07635e-09	2.08102	1.21172
KIAA0930	1.39262	1.66111e-08	2.98978	1.86494
ATP6V1H	1.39256	7.64343e-08	2.26136	1.34198
IL1RN	1.39075	0.000452352	10.6138	7.35075
APLP2	1.38946	4.44893e-06	12.9198	9.01813
ITGA6	1.38911	1.07738e-07	1.96857	1.13702
CCL22	1.38398	0.167981	0.959694	0.415982
ANXA2	1.37679	1.70866e-05	28.1359	20.1622
UBASH3B	1.37468	1.66216e-08	1.95675	1.15086
PLA2G7	1.37358	5.27012e-06	2.91061	1.84702
SGK1	1.37269	2.41588e-09	2.01562	1.19687
FNIP2	1.36872	2.15797e-10	1.2568	0.648831
NUPR1	1.36794	2.12729e-05	1.76158	1.01878
PEBP1	1.36724	6.28951e-07	4.08733	2.72088
RAB1A	1.36649	1.75164e-08	5.25774	3.57943
FABP4	1.36133	0.264405	0.780516	0.307923
LINC01010	1.35475	9.47402e-11	0.80214	0.330235
MGST3	1.35281	4.38229e-06	6.23557	4.34856
SLC11A2	1.3476	2.07713e-07	1.5845	0.917856
HSD3B7	1.34505	1.17188e-08	1.36305	0.756845
CHCHD10	1.34404	1.96949e-07	2.30389	1.45818
FAM20C	1.34362	1.509e-08	1.41035	0.793925
NCEH1	1.34333	8.84451e-06	4.72704	3.26333
ST6GAL1	1.34178	0.000932351	0.967694	0.466476
TSPAN3	1.34073	2.04894e-07	2.86463	1.88249
PRKACB	1.33876	6.35233e-08	1.28356	0.705726
TMEM70	1.3362	1.32162e-06	2.26306	1.44205
ACO2	1.33615	3.52728e-07	3.03464	2.01959
EVL	1.33149	1.80927e-08	1.74427	1.06105
HCST	1.33046	0.000174565	3.92871	2.70451
CYSTM1	1.32919	0.000124262	2.08408	1.32028
YBX3	1.32626	2.55464e-07	1.79607	1.10824
TBC1D2	1.32471	4.33958e-07	1.33046	0.759219
ACOT13	1.3239	2.68304e-07	1.48136	0.874285
IFI6	1.32232	0.132479	7.29608	5.27388
MDH1	1.32227	6.98921e-06	6.0947	4.36555
CD164	1.32215	0.0483321	7.69298	5.5749
CIAO2A	1.32072	2.74418e-06	2.19504	1.41916
NUMB	1.31993	3.67753e-05	1.97585	1.25456
LITAF	1.31989	1.38588e-06	6.10655	4.38421
MMP7	1.31959	0.0219384	38.6586	29.0537
HAVCR2	1.31819	1.76711e-05	2.27224	1.48238
BLOC1S2	1.3175	4.38993e-06	2.15054	1.3913
WARS	1.31602	1.03384e-06	1.69464	1.04757
MFSD12	1.31546	1.27215e-08	1.10801	0.60249
TOB1	1.31492	1.91286e-07	1.36133	0.795796
ACOT2	1.31328	1.22899e-09	0.851222	0.409618
PNKD	1.31179	0.000208961	3.65745	2.55045
RAC2	1.31154	4.88692e-05	12.1997	9.06425
LGALS9	1.31013	7.49869e-05	5.8779	4.2498
SH3BGRL	1.30983	1.54112e-05	5.60316	4.04125
GJB2	1.30916	8.51646e-05	0.533399	0.171282
SH3GLB1	1.30786	5.20282e-07	2.47497	1.65698
ALDH1A1	1.30776	0.0370057	1.56022	0.957722
TSC22D1	1.30764	6.51637e-05	1.24749	0.718737
TNFRSF21	1.30667	1.14609e-08	0.744313	0.334934
CD83	1.30588	1.43216e-07	1.3674	0.812885
BCL2A1	1.30564	3.60809e-05	3.45057	2.40873
NMB	1.30503	1.27741e-08	0.900337	0.456168
BCAT1	1.3039	0.000129962	2.16814	1.42974
CALM3	1.30325	0.0292046	3.20717	2.22821
ELOC	1.30241	0.00016036	1.9072	1.23217
TSPAN13	1.30197	0.000241208	1.90439	1.23077
ATP6V1F	1.29947	3.78182e-07	5.8817	4.29578
NRP2	1.29903	8.92137e-09	1.08903	0.608147
TM4SF19	1.29758	3.71345e-07	0.609705	0.240549
GNS	1.29349	0.00021148	4.66426	3.37905
GSTM4	1.29323	1.7491e-05	0.94907	0.507135
GSN	1.29304	0.002726	10.4806	7.87874
RCBTB2	1.29139	0.000873529	1.07756	0.60877
MOSPD1	1.28933	1.52637e-10	0.848674	0.433823
COX5B	1.28654	0.000520136	1.89487	1.25012
CYFIP1	1.28501	3.89912e-06	1.77809	1.16193
ADCY3	1.28444	0.000157608	1.14267	0.668173
SDHB	1.28362	8.1724e-07	1.77195	1.15948
SPSB1	1.28319	1.55295e-08	0.588878	0.238223
LPXN	1.28233	0.000246586	4.09689	2.97472
CCRL2	1.28091	7.58185e-09	0.733865	0.353618
ATP5MC3	1.27998	2.80767e-05	7.58227	5.70498
GPRIN3	1.27797	9.50106e-06	1.79837	1.18969
NSMAF	1.2776	0.0212748	0.880295	0.471744
SAT1	1.2767	0.0493321	5.19497	3.85231
GABARAPL2	1.27668	8.3263e-07	1.83815	1.22307
STX4	1.27645	1.97487e-06	1.14144	0.677658
COX6C	1.27621	6.23001e-05	6.11013	4.5713
ACAT2	1.27611	7.23525e-05	0.800198	0.410694
HLA-DRB5	1.27493	0.0284645	5.64183	4.20955
CLIP4	1.27478	3.5217e-08	0.805778	0.416538
ALDH3A2	1.27445	1.88483e-06	1.63941	1.07103
DAB2	1.27421	0.00209686	4.67894	3.45681
GUSB	1.27401	0.000224694	2.04307	1.38857
ELOB	1.27348	2.81849e-05	2.15312	1.47599
STIP1	1.27306	4.48008e-05	1.29891	0.805819
PRXL2B	1.27012	6.25122e-07	0.858638	0.46336
ATP6AP2	1.26961	0.00334262	9.28198	7.09856
SLC29A3	1.2692	1.8948e-10	0.644504	0.295704
ATP5F1B	1.26857	0.000327605	6.41125	4.84221
LDHB	1.26821	9.66253e-06	1.78802	1.19839
SELENON	1.26809	2.45215e-05	1.03294	0.603142
VEGFB	1.26458	3.4954e-06	1.59968	1.05577
CD109	1.26376	6.02162e-06	0.881501	0.488818
SLC48A1	1.26307	5.4994e-06	1.0506	0.623511
RRM2B	1.26266	0.0240669	1.37153	0.878204
FCMR	1.26136	1.31588e-05	0.401115	0.110799
SMIM14	1.26022	3.6875e-07	1.49461	0.979506
SLC29A1	1.25877	0.00861175	1.34376	0.861948
FCHO2	1.25848	8.87395e-05	1.23273	0.774148
NPL	1.25792	0.00986593	2.59395	1.85706
UCHL1	1.25762	0.0262465	0.998859	0.5894
PRDX1	1.25759	0.0359675	5.87262	4.46491
CD68	1.25683	0.000373942	9.41236	7.28465
TMBIM1	1.25583	0.000463325	4.12522	3.08114
PSME4	1.25538	0.00171844	1.00949	0.600702
SOAT1	1.25448	5.64716e-05	1.48084	0.977584
RNF130	1.25427	0.00234356	3.87965	2.89044
ZNF706	1.25393	0.00327368	1.96142	1.36171
2024-09-09	1.25334	0.00103984	1.98835	1.38431
ST13	1.25292	0.000297063	2.8457	2.0694
MCOLN3	1.25138	2.46626e-05	0.480314	0.182941
SPOCD1	1.25085	1.63298e-06	0.55887	0.246251
NDUFS5	1.25073	0.00116521	4.27152	3.21476
DHRS9	1.25056	1.18988e-05	0.48971	0.191232
HSPB1	1.25028	0.0100142	3.73262	2.78524
TMEM138	1.25015	6.26402e-06	1.51925	1.01515
SLC1A4	1.24999	0.000795322	1.13666	0.709346
FCRLA	1.24963	0.197138	0.566552	0.253617
CYCS	1.24913	0.00380128	3.24573	2.39896
SPP1	1.24747	0.00312528	179.461	143.662
ERGIC1	1.24745	4.08507e-05	1.20963	0.771322
ITGAX	1.24548	0.0148311	2.73153	1.99606
FAM198B	1.24542	0.00563439	1.85655	1.29364
GNAS	1.24439	1.83212e-05	13.2443	10.4468
ATP6V0B	1.24353	0.00192556	4.58392	3.49037
ATP6V1B2	1.24344	0.00355365	9.04117	7.07533
GALNT12	1.24253	1.02635e-10	0.414825	0.13866
GLA	1.24243	0.000637164	1.46087	0.980686
RAI14	1.2406	0.0353127	1.02981	0.63616
BCL2L1	1.24044	5.9249e-07	1.0054	0.616683
MYOZ1	1.23785	2.63167e-11	0.449428	0.170923
PDXK	1.23765	0.000116644	1.47158	0.996993
IGF2R	1.23724	0.0486452	1.39625	0.936767
NRBP1	1.2363	0.00122429	1.24187	0.813374
PSAP	1.23527	0.00443843	68.281	55.0857
MTHFD1	1.235	8.59687e-05	0.88921	0.529721
POMP	1.23426	0.0058867	4.07022	3.1079
MGAT1	1.23236	0.00274701	2.57852	1.90379
UQCRH	1.23204	0.0155431	3.66048	2.78272
TRPV2	1.23115	3.79457e-05	1.10829	0.712461
MTCH2	1.23103	0.000223087	1.83125	1.2999
BEX3	1.23053	0.181979	3.49513	2.65301
ATP6V1C1	1.23035	0.00370195	1.88983	1.34878
MPC2	1.22997	4.48143e-06	1.3355	0.898818
HTRA4	1.22937	4.09225e-09	0.385131	0.126696
GCLC	1.22917	0.00437857	0.906668	0.551177
SLC37A2	1.22902	0.000292105	0.771596	0.441467
ATP6V1D	1.22842	0.0128707	1.48842	1.02571
HAMP	1.22834	0.0982701	0.482211	0.206681
HES2	1.22785	1.5874e-07	0.376115	0.120749
CYB5A	1.22731	0.0097313	1.35862	0.92179
NDUFB5	1.22721	0.00204262	1.78439	1.26888
UQCRB	1.22699	0.00528027	4.59306	3.55838
SLC16A10	1.2268	9.70509e-05	0.945725	0.58602
C11orf45	1.22601	6.92814e-08	0.417886	0.156503
UQCRQ	1.2254	0.023129	3.20036	2.42773
CXXC5	1.22504	0.00213786	1.40254	0.961196
GHITM	1.22464	0.00344522	3.09078	2.34039
MMP19	1.22405	0.000377772	1.18545	0.785429
TRAPPC2L	1.22397	0.000495337	1.08953	0.707178
RASGEF1B	1.22318	7.8717e-07	0.7912	0.46438
NEK6	1.22268	0.000623098	1.67501	1.18782
BHLHE41	1.22188	5.11812e-05	0.707792	0.397682
CD53	1.22145	0.00620743	5.96791	4.70461
GPD1	1.22132	4.16646e-08	0.335809	0.0937451
TMEM140	1.22075	7.36666e-07	0.463727	0.199041
MPC1	1.21971	1.01658e-05	0.749552	0.434395
PLIN2	1.2193	0.000409879	2.07144	1.51902
SLC44A2	1.21872	4.93649e-08	0.606551	0.318233
EPB41L2	1.21868	0.00336619	0.875512	0.538966
ISCU	1.21848	0.36771	2.89578	2.19726
RAB7B	1.21841	0.000227259	0.613937	0.324629
HPCAL1	1.21803	0.0632855	2.1391	1.57719
UQCRC2	1.21802	0.000759318	1.47668	1.03336
GALM	1.21779	0.0137433	0.771954	0.455054
MYO1D	1.21716	8.91866e-07	0.723525	0.416017
RALA	1.21649	0.00975434	1.56951	1.11223
DECR1	1.21613	0.0034029	1.74712	1.25891
NIPAL2	1.21604	0.00190641	0.668539	0.372107
COPRS	1.21586	0.000165322	1.07035	0.702779
ZMIZ1-AS1	1.21557	1.57856e-07	0.498148	0.23247
TXNRD1	1.21549	0.000871405	1.39869	0.97343
COX4I1	1.21525	0.0193004	3.74484	2.90441
PALLD	1.21467	0.000944419	0.72458	0.419795
LAPTM5	1.21347	0.00843923	22.4407	18.3172
FTL	1.21345	0.255521	149.034	122.643
TEX2	1.21301	0.000399458	0.539815	0.269412
TMEM251	1.21225	2.77298e-06	0.677163	0.383515
SARAF	1.21187	0.000149374	4.08138	3.19301
ATP6V1E1	1.21066	0.000980025	3.73572	2.91168
VAT1	1.20913	0.000122616	1.13307	0.764137
P2RX7	1.20813	0.000169666	0.647492	0.363672
FAIM	1.20755	2.44746e-08	0.471278	0.218402
RHOQ	1.20695	0.24342	2.16818	1.62495
SNCA	1.20677	0.00905585	0.535678	0.272557
SMS	1.20647	0.0450176	1.72212	1.25627
RNF13	1.20513	0.0131266	2.1473	1.61158
PPP2R1A	1.205	8.55885e-05	1.15086	0.784954
SCD	1.20479	0.0178247	1.95225	1.45042
SLC30A1	1.20479	0.0224323	1.30488	0.913103
SLC17A5	1.20451	2.65886e-05	0.90788	0.583941
TMED10	1.20431	0.0310581	3.98237	3.13711
WWTR1	1.20409	5.3423e-10	0.367132	0.135408
LDLRAP1	1.20301	7.99939e-07	0.475951	0.226886
ATP6V1G1	1.20285	0.254916	2.00932	1.50182
HK2	1.20146	0.344279	1.36041	0.964614
TDP2	1.20076	0.00246035	1.22573	0.853591
ATP5PB	1.20049	0.100379	3.87224	3.05854
ATP13A3	1.2002	0.00298747	1.37463	0.978533
GABARAPL1	1.20019	0.0326645	1.376	0.979688
HADHB	1.19944	0.00360514	2.45544	1.88087
AKR1A1	1.19931	0.171797	2.71487	2.0975
AC006967.3	1.19743	0.0391548	0.343046	0.121605
ATP5F1A	1.19736	0.34676	2.72554	2.11147
ATP6V0E1	1.19699	0.0151271	8.09309	6.59662
NDUFB2	1.19608	0.325083	3.59562	2.84223
GSDME	1.19595	2.12546e-05	0.574152	0.316232
SMIM3	1.1959	0.0412087	1.48018	1.07391
MYO1E	1.19571	0.0333749	1.00466	0.676544
DNASE2	1.19533	0.115762	2.29414	1.75584
MDFIC	1.19529	0.0770142	1.1001	0.756981
NEU1	1.19513	0.00222132	1.26906	0.898589
IARS	1.19395	0.00153101	0.812563	0.518128
SH3BP5	1.19335	0.0111721	1.2218	0.861817
NDUFB3	1.19257	0.0129853	1.95706	1.47956
FMNL2	1.19073	0.00037162	0.868293	0.569026
CYB561A3	1.18944	0.0299359	0.72936	0.453928
RASGRP3	1.18919	9.79123e-06	0.583152	0.331288
RHOC	1.18908	0.00095943	0.70753	0.43601
ARL6IP1	1.18895	0.371426	3.37279	2.67786
AK3	1.18879	0.000761541	1.24352	0.887239
MAP1LC3B	1.18879	0.0401732	2.99963	2.36447
MYO6	1.18874	0.000406079	0.506286	0.267126
GLRX2	1.18871	6.4456e-05	0.751055	0.473075
OPTN	1.1887	0.00179754	0.618567	0.361623
AMZ2	1.18838	2.35401e-05	0.635432	0.37619
TECR	1.18814	0.00271379	1.16079	0.81863
NDUFA5	1.18806	0.00271907	1.22625	0.87386
CTNS	1.1878	4.07892e-06	0.637267	0.378398
USF2	1.18749	0.00518426	1.09488	0.764121
CPE	1.18683	7.49573e-05	0.376767	0.160038
SPR	1.1868	0.000129928	0.701871	0.434003
ATP6V0A1	1.18669	0.00395677	1.26793	0.911143
AHCYL1	1.18661	0.0456591	1.71496	1.288
PSEN2	1.18572	7.00991e-05	0.575896	0.329061
TUBB6	1.18557	0.00855429	1.1344	0.800315
PPIC	1.18546	7.38446e-05	0.820529	0.535712
OST4	1.18545	0.121891	3.80873	3.05647
CDIPT	1.18541	0.000652415	1.32015	0.957247
HINT1	1.1852	0.013596	4.2068	3.3932
AC004988.1	1.18497	6.17543e-07	0.36473	0.1517
CNIH3	1.18479	1.10504e-06	0.500133	0.266155
HLA-DQA2	1.18365	0.167735	0.537109	0.29862
USP2	1.18299	1.12819e-06	0.361906	0.151242
MELTF	1.18227	0.00099084	0.571101	0.328884
FXYD5	1.18205	0.0214157	2.57268	2.02244
HPGDS	1.18185	4.57754e-06	0.411136	0.194004
VDAC2	1.18085	0.0656827	1.52676	1.13978
CAB39L	1.18028	3.23457e-05	0.388593	0.17649
TFPI	1.17994	5.57863e-05	0.483886	0.257596
HSPA8	1.17975	0.389788	7.39434	6.11536
SPINT1	1.17883	0.0608071	0.969419	0.67066
PABPC4	1.17855	0.404883	1.42898	1.061
HEBP1	1.17843	0.00829328	0.883041	0.597925
NTAN1	1.17772	0.0015815	0.979852	0.681084
GGCT	1.17766	0.00300829	0.92121	0.631373
HADHA	1.17718	0.183258	2.10288	1.63586
SEPHS2	1.17693	0.0287737	1.73773	1.32617
MAN1A1	1.17666	0.00959605	1.11351	0.79619
PSD3	1.1762	0.00862174	0.37722	0.170904
TM2D2	1.17557	0.0451146	1.17746	0.852269
PTGDS	1.17545	0.0947992	0.263753	0.0751248
UQCR10	1.17534	0.199533	2.02821	1.57645
MRPL34	1.17526	0.080343	1.79984	1.38231
NDUFB6	1.17517	0.0016666	0.972385	0.678379
AC093627.4	1.17512	0.000179078	0.380972	0.175177
GLRX3	1.17501	0.00234526	0.753093	0.491979
ITPKB	1.17483	5.15489e-06	0.454883	0.238378
DTX4	1.17464	2.44385e-05	0.41679	0.206148
ATP5F1C	1.1741	0.0533716	2.05988	1.60614
LRRC8B	1.17391	0.000619327	0.47756	0.25866
ACAA2	1.1738	0.000121143	0.673099	0.425364
NABP1	1.1736	0.155527	1.33353	0.988361
SLC20A1	1.17334	0.261042	1.41592	1.05902
VKORC1L1	1.17272	3.3071e-05	0.849112	0.57677
CUL2	1.17113	0.00124373	0.816926	0.551425
SLC28A3	1.17013	0.136714	0.845362	0.577061
BSG	1.17012	0.0217736	1.47627	1.11625
S100A11	1.16996	0.136975	34.3876	29.2469
MAPRE3	1.16945	0.000390984	0.453683	0.243047
ST3GAL5	1.16899	0.00435739	0.646875	0.408802
GLMP	1.16887	0.0217404	0.824395	0.560815
FIS1	1.16837	0.00386346	1.2517	0.927221
SRD5A3	1.16797	0.00787329	0.927705	0.650474
BTBD1	1.16773	0.00980834	1.12257	0.817691
OXA1L	1.16766	0.0250061	1.54825	1.18236
C12orf49	1.16762	0.190633	0.760995	0.508188
MGST2	1.16745	0.00703701	1.48519	1.12873
LACTB	1.1673	0.0535615	1.64168	1.26307
M6PR	1.16698	0.232669	5.81888	4.84316
MRPL37	1.16681	0.00275329	0.785817	0.530517
CDK5	1.16678	0.00942366	0.702004	0.458724
OSBPL8	1.16678	0.180327	2.56041	2.05147
PPARD	1.16504	0.000404691	0.768273	0.517774
TOLLIP	1.16451	0.00209614	1.02511	0.739024
SYNGR1	1.16411	4.62528e-05	0.319088	0.133132
C9orf16	1.16387	0.00187927	0.969346	0.69206
CKLF	1.16344	0.11065	1.40889	1.07049
ABHD4	1.1633	0.000110974	0.411641	0.213479
MRPL41	1.16324	0.141806	1.21016	0.900003
ISOC2	1.16225	0.0126105	0.580129	0.359545
ACOT7	1.16109	0.000288408	0.616279	0.392036
DNASE2B	1.16018	2.38433e-06	0.241374	0.069981
FAM13B	1.15943	0.019428	0.597524	0.377852
COA6	1.15925	0.000723227	0.812216	0.563266
MESD	1.15904	0.223119	1.93059	1.52846
RPS4Y1	1.15833	0.0281564	0.42911	0.233772
EPDR1	1.15796	0.0444523	0.422041	0.228061
RGS12	1.15783	9.6305e-06	0.362401	0.176685
GNPTG	1.15766	0.0252352	1.37506	1.0516
2024-03-02	1.15668	2.46997e-05	0.453627	0.256726
SNX9	1.15658	0.0119271	0.831494	0.583546
LY6E	1.15649	0.023762	0.653197	0.4295
TNFRSF12A	1.15572	0.00122945	0.595599	0.380606
NCS1	1.15501	0.0281019	0.458822	0.263042
RRAGD	1.15397	0.000371479	0.652571	0.432072
PDGFRA	1.15372	0.00825939	0.464808	0.26964
UQCR11	1.15273	0.0348888	1.21499	0.921519
LGMN	1.15172	0.17299	4.73792	3.98205
IRF2BPL	1.15145	0.00449145	0.662214	0.443587
NDUFAF8	1.15143	0.00202705	0.529464	0.328316
NDUFA3	1.15138	0.0267368	1.59767	1.25614
HSPA9	1.15135	0.012742	1.42694	1.10791
CAMK2D	1.15042	0.0937606	0.53155	0.331298
MRPL15	1.14994	0.000857973	0.569076	0.364479
HVCN1	1.14959	0.0263219	1.26741	0.972365
SGTB	1.14935	0.0142908	0.708399	0.486404
LIMK1	1.14925	0.00285524	0.712521	0.490119
SUMF1	1.1492	0.0201025	1.13243	0.855583
UBE2L6	1.14902	0.000211462	0.714289	0.491964
TMEM59	1.14901	0.294249	2.37453	1.9369
FH	1.14893	0.0167222	0.741337	0.51561
MRPS6	1.14823	0.133033	0.871846	0.630199
PI4K2A	1.14822	0.00304673	0.886076	0.642605
ADAM12	1.14778	0.368192	0.463797	0.275331
C11orf1	1.14774	8.14897e-05	0.362166	0.186828
LINC01827	1.14732	1.16552e-05	0.256896	0.0955046
CAMK1	1.14594	0.358584	0.9117	0.668239
SPHK1	1.14568	0.0304169	0.330583	0.161389
MAPKAP1	1.14464	0.402857	1.30108	1.0103
ACADM	1.14447	0.00320084	0.795786	0.569092
MOCS2	1.14445	0.0443729	0.845083	0.612198
MFHAS1	1.14429	0.000738932	0.588976	0.388615
SEMA7A	1.14345	2.28274e-05	0.273602	0.113826
AKIP1	1.14344	0.00299362	0.557597	0.362202
OTOA	1.14273	1.44967e-05	0.264018	0.106139
CTTN	1.14203	0.000799764	0.523009	0.333594
SMIM4	1.14112	0.00166617	0.459195	0.278739
PCBD1	1.13995	0.342085	1.09078	0.834099
TNFAIP8L1	1.13977	0.0124648	0.290488	0.132234
PHPT1	1.13937	0.00322158	0.670601	0.466251
PSMD14	1.13916	0.00461136	0.894519	0.663084
NLN	1.13845	0.311699	1.03351	0.786203
ACOT1	1.13828	0.00525859	0.253898	0.10157
AC005280.2	1.13719	0.00408709	0.260913	0.108801
PSME2	1.13708	0.317042	0.779714	0.565157
SNX24	1.13674	0.047321	0.47015	0.293306
MRS2	1.13631	3.48614e-05	0.408314	0.239375
MATK	1.13622	0.00416479	0.294068	0.138925
DENND2D	1.136	0.00181712	0.455281	0.281062
AIFM1	1.13598	0.0448863	0.692909	0.490264
ECHDC1	1.13598	0.002587	0.610402	0.417629
AC100810.1	1.13591	0.00803326	0.402762	0.234928
TMEM192	1.1357	0.0154858	0.636389	0.440859
CCSAP	1.13568	0.00791265	0.568217	0.380858
CYP19A1	1.13534	0.139742	0.295969	0.141481
APOO	1.1348	0.00497865	0.445386	0.273695
BOLA3	1.1348	0.407223	0.605718	0.414983
FAM89B	1.1344	0.0987309	0.726029	0.521535
CYTOR	1.13421	0.038586	0.474267	0.299819
KPNA4	1.13412	0.0970975	0.762808	0.554337
DOP1B	1.13405	0.00151868	0.545829	0.363101
ST6GALNAC4	1.13375	0.0116826	0.461612	0.289187
PSMD8	1.13355	0.322716	1.22331	0.961367
GUF1	1.1334	0.0301268	0.467595	0.294862
SGPP1	1.13233	0.00504329	0.535044	0.355654
ANKRD29	1.13216	0.013069	0.238523	0.093949
DUSP23	1.13197	0.0404081	0.665283	0.471132
ADH5	1.1314	0.0351343	1.22916	0.970262
CCDC90B	1.13091	0.0725947	0.768001	0.563344
BLVRA	1.13081	0.00859348	0.536201	0.358496
NIPA2	1.12966	0.0307441	0.97011	0.743984
PTPN1	1.12948	0.235437	1.03474	0.801482
PRDX6	1.12934	0.225965	2.45395	2.05837
LRRC8A	1.12924	0.000201645	0.330022	0.177807
SLC25A23	1.12914	0.00122309	0.283013	0.136271
MIPEP	1.12909	0.000161139	0.324721	0.17326
ST20	1.12899	0.00552712	0.43313	0.269391
GAPLINC	1.12888	0.0228517	0.292394	0.144845
HSD17B14	1.12854	0.0440735	0.461183	0.294759
MRPL35	1.12833	0.0527626	0.679944	0.488872
FAM210B	1.12823	0.0424417	0.802252	0.597413
SIAE	1.128	0.0781435	0.427505	0.265518
DEXI	1.12785	0.00508744	0.389994	0.232433
FYTTD1	1.12724	0.104727	0.696447	0.504963
GTF3A	1.12704	0.066042	1.15441	0.91157
NDUFAF1	1.12672	0.000366777	0.433754	0.272507
SDHA	1.12639	0.0574062	0.575037	0.3983
RHOF	1.12617	0.00307384	0.305159	0.158936
NACC2	1.12536	0.0300078	0.431785	0.272289
RAP1GDS1	1.12488	0.0310748	0.642921	0.46053
TRIP6	1.12395	0.00130602	0.474197	0.311617
TMEM33	1.12382	0.0463349	1.10103	0.869534
EMC3	1.12364	0.087537	0.905614	0.69593
SPTAN1	1.12333	0.200839	1.18728	0.94714
FGD5	1.12331	0.0402102	0.454705	0.295013
RARRES1	1.1232	0.00731867	0.228428	0.0936887
DPH3	1.12276	0.257219	0.892665	0.68573
TPCN1	1.12253	0.000895514	0.382059	0.231196
GARS	1.12223	0.0426741	0.828221	0.6291
PINK1	1.12216	0.260813	0.437338	0.280872
GTF3C6	1.12148	0.240647	0.791786	0.597696
MRPS25	1.12029	0.00520111	0.735839	0.549451
SEZ6L2	1.12024	0.122076	0.334731	0.191467
AFG3L2	1.12016	0.0312809	0.582678	0.412907
OSBPL1A	1.12013	0.0177905	0.667801	0.488939
UCHL3	1.11999	0.0194003	0.713127	0.529585
HBP1	1.11984	0.280327	0.791805	0.600054
BRCC3	1.11962	0.0367958	0.608546	0.436693
AGPAT4	1.11932	0.103232	0.375933	0.229263
PSMB6	1.1192	0.14487	1.07622	0.855087
HTATIP2	1.11907	0.164323	0.680414	0.501613
FGFR1	1.11896	0.312534	0.484656	0.326817
ABCD1	1.11878	0.302605	0.303153	0.164793
OSBPL9	1.11878	0.111552	0.681009	0.502532
UTP4	1.11853	0.0134964	0.50244	0.343222
ST14	1.1184	0.00352704	0.354579	0.211173
TMEM114	1.1183	0.000219505	0.1775	0.0529327
HMOX2	1.11828	0.000998093	0.534133	0.371874
ABCG2	1.11826	0.00217213	0.198211	0.0714931
BAG3	1.11785	0.00249677	0.327075	0.187162
PBX3	1.11772	0.0611108	0.667201	0.491605
CMC1	1.11705	0.0117119	0.407961	0.260428
HIGD2A	1.11694	0.207536	0.915824	0.715237
TRIM33	1.11691	0.0350233	0.655506	0.482218
ACAT1	1.11654	0.223407	0.702066	0.524409
TP53I11	1.11637	0.0846156	0.618239	0.449551
PLBD1	1.11545	0.0209682	1.21639	0.986995
POP4	1.11522	0.10893	0.548907	0.388881
SLC8B1	1.11513	0.000377886	0.362342	0.221688
TMEM126B	1.11489	0.0030141	0.522341	0.365465
NDUFA8	1.11458	0.152423	0.740581	0.561652
CPT2	1.11436	0.0697229	0.674262	0.502446
DLST	1.11421	0.0870026	0.649063	0.480033
NENF	1.11413	0.0353837	0.442267	0.294528
FBXO32	1.11334	0.0145137	0.231586	0.106206
PDLIM4	1.11329	0.021023	0.231875	0.10652
NIPSNAP2	1.11325	0.0716903	0.870423	0.680141
ASPHD1	1.11288	0.00724999	0.253546	0.126402
B3GNT2	1.11287	0.0713417	0.637046	0.471014
PSMB5	1.11248	0.380785	1.08597	0.875055
SDSL	1.11243	0.0143064	0.2715	0.142992
MTUS1	1.11221	0.111729	0.248079	0.122162
TCTN3	1.11195	0.139411	0.448252	0.302439
MCRIP2	1.11194	0.0018544	0.393635	0.253338
TMEM144	1.11119	0.258208	0.316872	0.185098
NDUFAF4	1.11099	0.024689	0.47953	0.33172
METTL1	1.11084	0.0081032	0.427006	0.284624
PLAA	1.11082	0.0224788	0.388823	0.250267
MTMR2	1.11078	0.0112125	0.461188	0.315465
CLN8	1.11031	0.0770652	0.547219	0.393504
ALDH5A1	1.10997	0.00524132	0.217848	0.0971917
C14orf119	1.1096	0.190467	0.921908	0.732073
ALG8	1.10955	0.276079	0.555052	0.40152
SULT1C2	1.1084	0.00574204	0.211604	0.093111
ABCB8	1.10772	0.0981519	0.237607	0.117255
KLHL6	1.10739	0.000201371	0.43577	0.296533
EGR2	1.10738	0.00709181	0.603639	0.448136
MRTO4	1.10723	0.00177103	0.482923	0.339315
RTCA	1.10693	0.016554	0.510218	0.364326
ACAA1	1.10661	0.0662809	0.656756	0.49714
STRBP	1.10613	0.0202129	0.310269	0.18455
PSMC6	1.10538	0.295197	0.565755	0.416482
COX10	1.10466	0.00251141	0.300724	0.177493
NDUFS8	1.10451	0.26724	0.755013	0.588948
THEM4	1.10414	0.210106	0.365857	0.237028
ABHD12	1.10354	0.163267	0.703619	0.543773
RAB18	1.10322	0.198882	0.922939	0.743023
SNHG12	1.10322	0.101962	0.428462	0.294815
MRPL33	1.10284	0.125389	0.782287	0.616095
LINC00504	1.10202	0.0449157	0.170927	0.0625273
CCNG1	1.10122	0.0419208	0.545617	0.403546
MBP	1.10097	0.142129	1.08403	0.892912
MRPS23	1.10067	0.18978	0.587092	0.441929
ACSS2	1.10007	0.00610792	0.411061	0.282703
HIST1H2AC	1.09998	6.43108e-05	0.473517	0.339584
NCK1	1.09974	0.311852	0.552255	0.411479
MRPS7	1.09965	0.397505	0.6446	0.495572
ZNF622	1.09934	0.0371342	0.292458	0.175667
ATPAF2	1.09926	0.0228991	0.374221	0.250136
SPATA18	1.09898	0.119088	0.176826	0.0708339
TMEM43	1.09862	0.102833	0.548377	0.409386
TMEM206	1.09854	0.290939	0.343843	0.223294
RAB20	1.09846	0.217701	0.857083	0.690631
PLPP3	1.09841	0.000462724	0.22453	0.114823
TRIAP1	1.098	0.124993	0.622185	0.477402
DENND4C	1.0978	0.0141649	0.404599	0.279462
GCSH	1.0974	0.0731135	0.289797	0.175321
PSPH	1.09668	0.0717254	0.254456	0.143869
PCCB	1.09602	0.296782	0.365528	0.245893
RHEB	1.09591	0.395559	0.901922	0.735475
RGS20	1.09576	9.29915e-05	0.135896	0.0366322
PDE3B	1.09574	0.00452752	0.414762	0.291142
AC007098.1	1.09573	0.206681	0.673069	0.526899
MAPRE2	1.09547	0.380157	0.641026	0.498007
CKS2	1.09539	0.00052334	0.548921	0.414031
AVPI1	1.09509	0.136957	0.238695	0.131133
HIST1H2BK	1.095	0.050106	0.194916	0.0912498
TCAIM	1.09467	0.307131	0.464668	0.337998
SERINC2	1.09447	0.119887	0.325912	0.211468
ACTR10	1.09419	0.333719	0.797897	0.643124
PTCRA	1.09415	0.000919807	0.178006	0.0766385
MCTS1	1.09383	0.106663	0.438476	0.315079
ULK2	1.09358	0.0112315	0.167299	0.0674079
SPIRE1	1.09261	0.39643	0.335196	0.222029
MTMR1	1.0924	0.113684	0.28435	0.17571
MRPL40	1.09236	0.0195672	0.464678	0.340833
ADPRH	1.09225	0.0207996	0.323628	0.21183
DUSP11	1.09225	0.0580775	0.452159	0.32951
PDXDC1	1.09219	0.313036	0.565644	0.433487
GALNT11	1.09211	0.00529522	0.376339	0.260253
DERL1	1.09209	0.183141	0.690515	0.547961
CEP70	1.09207	6.96742e-05	0.144108	0.0476538
KIF1B	1.092	0.403537	0.457666	0.334856
SYS1	1.09194	0.0585873	0.500595	0.374245
MRPS36	1.09178	0.0597769	0.479175	0.354829
AC007388.1	1.09177	0.244781	0.266189	0.159754
DDI2	1.09151	0.0463832	0.363992	0.249635
ITGA3	1.09073	0.141772	0.263618	0.158503
CDK4	1.09029	0.0748153	0.621401	0.487134
SLC30A5	1.09019	0.019267	0.336141	0.225602
DNAJB9	1.09005	0.0670277	0.576235	0.446017
ST3GAL6-AS1	1.08953	0.00133893	0.162064	0.066573
SLC23A2	1.08858	0.185615	0.300135	0.19434
COMMD3	1.0882	0.0915262	0.529236	0.405292
LINC01857	1.08757	0.121005	0.177317	0.0825167
FAM168B	1.08751	0.298211	0.413782	0.300023
FAHD1	1.08718	0.0884582	0.310458	0.205372
UBE2M	1.08706	0.219257	0.582431	0.455694
SPAG9	1.08671	0.123596	0.57076	0.445421
MRPL2	1.08646	0.112067	0.380719	0.270845
LONP1	1.08638	0.193111	0.309098	0.205008
RABGGTA	1.08598	0.195535	0.384234	0.274635
CMC2	1.08595	0.264041	0.349638	0.242814
MRPL1	1.08581	0.180803	0.362594	0.254915
DHRS11	1.08567	0.195509	0.226918	0.130105
AL035665.1	1.08554	0.0946044	0.131334	0.042182
POLR2I	1.08532	0.0506381	0.380161	0.271662
RMDN2	1.08401	0.0296639	0.192955	0.100497
AFAP1L1	1.08389	0.0187662	0.13096	0.0434299
IDH3A	1.08389	0.344983	0.461566	0.348442
AMDHD1	1.08385	0.0238276	0.129185	0.0418292
SLC17A9	1.08349	0.0328573	0.249931	0.15362
CBLB	1.08337	0.0131726	0.488396	0.373852
MTHFR	1.08323	0.0727177	0.331088	0.228816
PKD2L1	1.0829	0.000338084	0.124273	0.038206
ENOPH1	1.08147	0.0471629	0.303888	0.205666
HAGH	1.08122	0.174296	0.501506	0.388711
SAR1B	1.08082	0.178366	0.526592	0.412445
SMIM26	1.08052	0.386758	0.344912	0.244691
FEM1B	1.08045	0.319109	0.641189	0.51898
TIMM17A	1.08018	0.221966	0.928201	0.785066
TRIM69	1.07987	0.151297	0.304634	0.20814
EIF2A	1.07986	0.112456	0.657817	0.535217
BCAS2	1.07953	0.149441	0.399546	0.296445
BBS4	1.07922	0.053169	0.215381	0.126166
TBRG1	1.07906	0.0239573	0.566433	0.451661
GOLGA7B	1.07797	0.000552002	0.125502	0.0440897
PDE8A	1.07766	0.206475	0.294245	0.200979
UBL4A	1.07721	0.163448	0.183799	0.0989532
IL10RB-DT	1.07702	0.036976	0.234933	0.146617
HIST1H2BD	1.07697	0.0301485	0.235526	0.147229
SOX13	1.07685	0.171787	0.154128	0.0717624
EXOSC5	1.07564	0.0302443	0.242988	0.155576
SPRYD7	1.0756	0.0487657	0.180773	0.0977814
OXR1	1.07528	0.110313	0.391732	0.294302
KRT79	1.07492	0.00327768	0.110696	0.0332811
MRPS30	1.07486	0.368866	0.348584	0.254661
NSMCE2	1.07473	0.0279221	0.400074	0.302724
CD22	1.07454	0.0020776	0.167224	0.0862512
SRD5A1	1.07368	0.0870744	0.20172	0.119257
DCTN4	1.07343	0.0468076	0.364124	0.270804
C2orf74	1.07302	0.151648	0.281599	0.194385
SETDB2	1.073	0.372271	0.349953	0.258108
MPI	1.07295	0.0571636	0.206569	0.124537
RAB22A	1.07177	0.250522	0.435866	0.33971
PUS10	1.07151	0.0459384	0.175635	0.0971734
CIAPIN1	1.0715	0.0581556	0.290993	0.20484
WDR48	1.07125	0.102318	0.259083	0.17534
APOL2	1.07111	0.165196	0.235132	0.153129
PGPEP1	1.07063	0.291869	0.360135	0.270409
CRYL1	1.07036	0.351875	0.329787	0.242375
ATP9A	1.0703	0.0615766	0.120026	0.0464589
PIK3CG	1.06957	0.0108219	0.371685	0.28246
AC004233.3	1.06928	0.371324	0.116206	0.0438827
KLHDC10	1.06913	0.269869	0.37325	0.284453
PPP2R2D	1.06909	0.275669	0.400923	0.310387
WDR45	1.0689	0.144614	0.356386	0.268959
CDS2	1.06869	0.196708	0.334635	0.24885
SPECC1	1.06794	0.309289	0.365688	0.278811
KCNJ1	1.06779	0.0224306	0.0993325	0.0295414
AC147651.3	1.06731	0.245666	0.126636	0.0555823
ATP9B	1.0666	0.343656	0.302775	0.221425
FBXO8	1.06653	0.0216358	0.214927	0.139143
MRPS18B	1.06635	0.272057	0.46332	0.372275
CCNA1	1.06621	0.0163616	0.0955059	0.0274762
MMACHC	1.06332	0.243312	0.194425	0.123298
COL8A2	1.06271	0.17549	0.09956	0.0346707
AL355338.1	1.06261	0.0829703	0.138302	0.0712305
UBE2D4	1.06209	0.201536	0.366671	0.286772
RABGAP1L	1.06187	0.0598554	0.207784	0.137412
DOCK3	1.06175	0.113222	0.105127	0.0408586
AC105277.1	1.06117	0.126688	0.0941466	0.0310718
MRPL39	1.06008	0.244069	0.221148	0.151943
GUK1	1.06002	0.274898	0.544538	0.457086
SNRPN	1.05995	0.0384455	0.427856	0.347095
KIF21A	1.05946	0.298169	0.160589	0.095454
DNAJB2	1.05901	0.407043	0.194002	0.127472
EIF1AY	1.05869	0.181477	0.150485	0.0867107
ERMP1	1.05823	0.0968137	0.345192	0.271172
C8orf76	1.05756	0.350927	0.315199	0.243614
TCTA	1.05705	0.161843	0.365978	0.292253
ALPK3	1.05684	0.0875274	0.098059	0.0390001
TDRD9	1.05665	0.000812285	0.185756	0.122187
PPP5D1	1.05664	0.16737	0.100481	0.0414919
YTHDF3	1.05663	0.152935	0.503	0.422445
ATG4B	1.05649	0.284997	0.298791	0.229343
TMEM243	1.05422	0.269279	0.237836	0.174167
MTMR14	1.05194	0.28719	0.310189	0.245492
LRRC47	1.05125	0.110564	0.289231	0.226382
TBC1D10C	1.05087	0.0558056	0.252685	0.192044
CENPW	1.05041	0.383977	0.165039	0.109128
THADA	1.04956	0.191165	0.183151	0.127286
UBE2B	1.04799	0.0810292	0.603234	0.529823
AP5B1	1.04764	0.308267	0.170614	0.117378
TMEM217	1.04601	0.200805	0.089095	0.0411865
C19orf24	1.04557	0.329991	0.666943	0.594299
NCKIPSD	1.04447	0.390313	0.164882	0.115284
TFEB	1.04396	0.199177	0.0805335	0.0350331
CYB5R4	1.04253	0.390181	0.333545	0.279148
GLS	1.01525	0.025172	1.13794	1.10583

## Sheet: Table S4 MLC -CD206-Hi
Table S4 MLC -CD206-Hi most highly expressed genes. Differential expression was performed for each population compared to a combination of the remaining cells in the ScSeq dataset described in Figure 2 (MLC differentiated cells)
[Genes]	fold_change(Cluster 5 vs All cells 2)	q-value(Cluster 5 vs All cells 2)	Cluster 5	All cells 2
CCL18	6.6199	3.95146e-08	93.0884	13.213
CCL7	4.93482	7.63185e-11	42.6999	7.85541
CCL2	4.81167	5.26335e-12	45.5659	8.67769
CCL13	4.24845	0.16241	15.8547	2.96726
CD14:MPHIP9|CD14|AHS0037|pAbO (Ab) (Ab)	4.12345	2.26668e-06	465.434	112.117
RNASE1	4.00174	7.40132e-08	16.7389	3.43279
FCGR2A	3.91472	5.26335e-12	14.5123	2.96256
FCGR2B	3.52835	6.27391e-09	10.5158	2.26379
OLFML2B	3.18023	1.1852e-13	4.39545	0.696561
PPBP	3.12668	0.00306703	73.3394	22.7758
CXCL5	3.11649	0.654327	15.4504	4.27849
FUCA1	3.05823	5.79207e-06	6.92032	1.58984
HLA-DR|CD74|AHS0035|pAbO (Ab) (Ab)	2.97553	1.64232e-06	1413.13	474.252
CYP1B1	2.77562	0.00152706	14.4855	4.57913
SELENOP	2.65857	1.36847e-10	2.90368	0.468336
MRC1	2.46262	1.75775e-07	36.4604	14.2116
HLA-DPB1	2.44366	1.0547e-07	10.7635	3.8139
HLA-DRB1	2.36356	4.82122e-08	38.2983	15.6267
HLA-DQA1	2.27806	2.24624e-06	6.66886	2.3664
HLA-DRA	2.17487	1.94902e-06	59.327	26.7383
TGFBI	2.13697	3.31014e-05	8.27251	3.33909
GLUL	2.12747	0.000292953	16.9631	7.44338
CD14	2.11089	0.00280434	8.67679	3.58423
C1QB	2.10648	0.000254146	20.2459	9.08599
HLA-DPA1	2.07461	0.000124342	14.916	6.6718
PLAU	2.07154	0.00331028	3.80321	1.31867
CD74	2.04818	1.29115e-05	80.3135	38.7004
PMP22	2.04208	9.64969e-07	2.31869	0.625153
MMP14	2.04189	3.48501e-05	3.13451	1.02484
F13A1	2.00761	0.000471601	1.50113	0.245825
CXCL3	1.92361	0.00013974	2.51499	0.827288
CYTL1	1.90461	1.59479e-09	1.47283	0.298342
CTSB	1.88794	0.000893992	270.326	142.716
CD163	1.88725	0.00769212	8.62868	4.10195
CD16:3G8|FCGR3A|AHS0053|pAbO (Ab) (Ab)	1.8861	0.112923	566.402	299.833
LGMN	1.86326	0.0184813	8.28284	3.98205
TMEM176A	1.83922	0.00018934	3.06323	1.20921
TMEM176B	1.83193	0.00202657	5.69622	2.65528
MS4A6A	1.82205	1.44418e-05	3.0032	1.19708
SDC3	1.79402	1.45912e-05	1.21222	0.233108
CXCL1	1.78872	0.12087	1.66067	0.487467
ZFP36L1	1.77166	0.0220312	3.44035	1.50632
SLCO2B1	1.75606	0.0794565	4.58111	2.1782
IGFBP4	1.74968	3.01484e-08	1.04925	0.171215
C1QA	1.74905	0.00704259	18.4059	10.0951
HLA-DQB1	1.74359	0.00556369	4.97506	2.42688
MAFB	1.7238	0.00530925	2.74995	1.1754
NUPR1	1.69931	0.765527	2.43054	1.01878
CTSC	1.69825	0.00501163	12.2958	6.82914
ICAM1	1.69163	0.119297	2.75456	1.2195
LACC1	1.67727	0.13635	1.31123	0.377971
MMP2	1.65575	0.0431233	2.98686	1.40788
ID3	1.64973	0.00478307	2.35802	1.0355
CTSZ	1.63144	0.0169762	5.8426	3.19421
HLA-DMB	1.62078	0.598259	3.2286	1.60899
COLEC12	1.59941	2.05698e-05	1.39432	0.497005
GAL3ST4	1.59102	6.16005e-05	0.905199	0.197468
STAB1	1.56647	0.000109669	0.96392	0.253726
CD163L1	1.56361	1.579e-11	0.650862	0.0558038
SLC7A11	1.54	0.00183992	0.795116	0.165663
C1QC	1.52475	0.291907	13.1184	8.25951
FOLR2	1.49887	1.41952e-08	0.599903	0.0674091
CH25H	1.49341	0.00156709	0.782057	0.193277
ADM	1.49151	0.010901	0.775869	0.190653
HSPA6	1.47552	2.77121e-06	0.630833	0.105258
ANTXR2	1.47036	0.704366	1.07516	0.411326
NINJ1	1.46336	0.0521315	1.54868	0.74167
RGL1	1.41293	4.26272e-05	0.634462	0.156787
HLA-DOA	1.41028	0.079771	0.60464	0.137818
B3GNT7	1.38086	0.0159196	0.607239	0.16394
CXCL2	1.35123	0.0356624	0.946169	0.440293
IGSF21	1.28696	0.0090558	0.381709	0.0736223
LILRB5	1.24718	2.72694e-08	0.300131	0.0424527
IL2RA	1.23793	0.016569	0.288724	0.0410292
LPAR6	1.23447	0.478498	0.541058	0.248351
CMKLR1	1.21603	0.0212381	0.331394	0.0948725
PCSK5	1.21281	0.00244243	0.313547	0.0830607
P2RY6	1.20959	0.00267374	0.329685	0.0992838
EPHB2	1.1895	0.580245	0.27234	0.0696443
S1PR1	1.17743	0.00299545	0.194503	0.0145001
EYA2	1.15604	0.00326562	0.17311	0.014763

## Sheet: Table S5 MLC -MARCO+
Table S5 MLC -MARCO+ most highly expressed genes. Differential expression was performed for each population compared to a combination of the remaining cells in the ScSeq dataset described in Figure 2 (MLC differentiated cells)
[Genes]	fold_change(Cluster 1 vs All cells 2)	q-value(Cluster 1 vs All cells 2)	Cluster 1	All cells 2
VCAN	2.92893	1.1852e-13	12.5049	3.61085
PPBP	2.65922	0.00534865	62.2251	22.7758
C1QC	2.30718	1.1852e-13	20.3633	8.25951
MARCO	2.27833	1.1852e-13	8.19288	3.03492
IL7R	2.17824	1.1852e-13	5.7868	2.11573
C1QA	2.05486	1.1852e-13	21.7989	10.0951
MT1H	2.04494	0.00129507	5.6057	2.23027
ARRDC4	2.00872	1.1852e-13	5.1037	2.03861
CCL23	1.98244	1.1385e-05	6.53398	2.80036
PLAC8	1.96146	1.1852e-13	7.30159	3.23235
AQP3	1.9294	1.1852e-13	3.43339	1.29781
ALDH2	1.91308	1.1852e-13	5.36914	2.32926
PCOLCE2	1.87895	1.1852e-13	3.5917	1.44376
ADAMTSL4	1.87022	1.1852e-13	4.89195	2.1504
CD163	1.8685	1.1852e-13	8.53299	4.10195
DUSP6	1.85038	1.1852e-13	6.63196	3.12455
MCEMP1	1.8445	1.1852e-13	11.6286	5.84664
SERPINA1	1.80879	1.1852e-13	14.1007	7.34852
VSIG4	1.78161	1.1852e-13	7.51328	3.77841
CYBB	1.76846	1.1852e-13	24.9937	13.6985
HLA-DRA	1.74074	9.10559e-10	47.285	26.7383
LYZ	1.73744	1.65795e-10	145.249	83.1749
MT1F	1.72624	0.000122553	2.60147	1.08631
AIF1	1.71353	1.1852e-13	9.47112	5.11084
KLF4	1.68401	1.1852e-13	1.84074	0.686895
CXCL3	1.66933	1.86415e-07	2.05035	0.827288
FCN1	1.66759	1.1852e-13	6.94237	3.76279
MS4A6A	1.65996	1.30268e-08	2.64707	1.19708
S100A4	1.65396	1.1852e-13	14.828	8.56976
FPR1	1.62755	1.1852e-13	1.6929	0.65457
CD11b:M1_70|ITGAM|AHS0005|pAbO (Ab) (Ab)	1.625	6.94206e-07	392.399	241.091
SAMHD1	1.59977	1.1852e-13	10.5531	6.22171
IGFBP2	1.57848	4.79228e-09	2.37092	1.13555
FN1	1.57343	0.0537241	17.4014	10.6951
MRC1	1.56787	1.9727e-08	22.8498	14.2116
ARL4A	1.55	1.30636e-08	1.47941	0.599617
CES1	1.52909	0.000941645	1.29974	0.503991
CD101	1.52704	5.26335e-12	1.40624	0.575754
GPCPD1	1.52526	1.579e-11	3.96607	2.25588
CXCL2	1.52279	2.18424e-07	1.19326	0.440293
PTAFR	1.51684	4.31594e-10	4.21269	2.43654
TREM1	1.51607	1.47374e-10	1.41619	0.593719
EMP3	1.51545	1.48953e-09	2.91492	1.58334
AC020656.1	1.49385	1.77163e-06	3.15063	1.77847
LRRC8C	1.48617	1.28411e-06	1.78166	0.87169
CD74	1.48372	2.71345e-06	57.9043	38.7004
TMEM173	1.48346	6.97551e-08	1.8126	0.895972
HLA-DRB1	1.48244	5.87487e-06	23.6481	15.6267
HCK	1.48131	8.10555e-10	5.14237	3.14657
CD302	1.47698	3.18432e-09	1.54275	0.721589
CLEC7A	1.47174	9.90298e-09	5.24911	3.24607
S100A10	1.4668	3.62118e-09	6.14725	3.87267
DPYSL2	1.46458	4.35805e-09	1.7177	0.855613
PECAM1	1.46074	5.29544e-06	4.27983	2.61448
VASP	1.45624	1.1852e-13	5.30919	3.33253
CCND3	1.45224	8.63189e-10	2.54384	1.44026
CD47	1.45009	8.90211e-05	3.35726	2.00482
HLA-DQB1	1.44979	0.374257	3.96825	2.42688
ALOX5	1.44864	1.61322e-09	3.12581	1.84805
TLR2	1.44204	4.61485e-07	1.80672	0.946358
LST1	1.44193	5.00018e-11	4.15403	2.5744
RARA	1.44081	2.00691e-08	1.00995	0.39501
CD14:MPHIP9|CD14|AHS0037|pAbO (Ab) (Ab)	1.43921	7.61704e-06	161.8	112.117
FCGR3A	1.43436	2.2506e-05	12.0009	8.06392
C1orf162	1.43222	4.85702e-08	3.55451	2.18002
SIGLEC10	1.4297	0.011893	1.74692	0.921325
PNPLA6	1.42425	3.65924e-07	1.67779	0.880133
CD44	1.42084	2.89484e-10	10.3326	6.97598
ARF6	1.41866	2.66483e-08	2.5286	1.48727
HLA-DPA1	1.41656	0.12748	9.86755	6.6718
HLA-DPB1	1.41564	0.00858005	5.81473	3.8139
NAIP	1.40549	4.85335e-05	1.47262	0.759259
CTSC	1.40531	1.59937e-07	10.0024	6.82914
CTSH	1.40145	4.69552e-06	5.56589	3.68509
CD300E	1.4004	1.8607e-07	0.731746	0.236612
FOS	1.40017	7.89502e-12	7.57795	5.12638
SLCO2B1	1.39736	0.000108568	3.4411	2.1782
QSOX1	1.39691	8.41119e-07	3.00935	1.87016
ADA2	1.39627	0.0407792	1.81197	1.01391
ADAM10	1.39624	4.42479e-07	3.19286	2.00297
CST3	1.39587	4.85849e-07	11.9488	8.2765
NUCB1	1.39369	0.000466077	2.9591	1.84074
GRINA	1.39152	1.46e-07	4.76271	3.14132
ACTB	1.38695	9.2898e-09	66.5612	47.7123
FCGRT	1.3865	0.000290191	2.92552	1.83126
HLA-B	1.37745	3.55593e-05	49.441	35.6192
RHBDD2	1.37742	1.61313e-06	2.74881	1.72162
CLEC4A	1.37287	0.000441899	2.05758	1.22714
MCL1	1.37042	4.99089e-06	2.90152	1.84694
OSBPL11	1.36925	0.00148009	1.65257	0.937238
LTA4H	1.3676	0.000106238	11.3083	7.99996
GLUL	1.36042	1.39184e-05	10.4866	7.44338
PDE1B	1.35745	0.00119447	0.867414	0.375676
EML4	1.35731	7.68482e-06	1.97051	1.18853
CARD16	1.35609	0.000415032	1.62523	0.935882
MS4A7	1.35349	0.0020924	7.83402	5.52686
LRP1	1.35207	0.00113695	1.74136	1.02753
CXCL8	1.35197	0.000291866	5.74177	3.98664
SLFN11	1.3479	0.0220406	1.19466	0.628203
SLC2A6	1.34717	0.027651	1.00457	0.487992
TGOLN2	1.34493	8.06634e-07	4.22577	2.88552
MNDA	1.34227	2.55535e-08	5.2184	3.63274
SELPLG	1.33966	3.01522e-05	1.14284	0.599544
TMEM167A	1.33752	0.00293928	2.36539	1.51614
GRB2	1.33595	2.37824e-07	6.96004	4.95834
MAP3K8	1.33548	0.0164993	0.990703	0.490631
PTPRC	1.3328	5.42046e-08	7.0118	5.01126
TRIM14	1.33265	0.000819314	1.35712	0.768751
RAC1	1.33256	5.33914e-08	6.96616	4.97807
COTL1	1.32935	1.18305e-05	4.18549	2.90077
GLIPR2	1.32913	0.0246285	2.27163	1.46148
SLC43A2	1.32645	0.0022152	1.05283	0.547611
APIP	1.32639	0.00544341	1.24216	0.690418
COLEC12	1.32523	0.0193311	0.983878	0.497005
PKIA	1.32304	0.00594217	0.680058	0.269844
GSTP1	1.32271	6.08785e-06	3.59056	2.47057
FLNA	1.32269	0.0018377	2.25886	1.4638
CR1	1.32183	2.54663e-06	1.09914	0.588053
FCER1G	1.3206	1.89785e-05	36.0703	27.0709
CEBPB	1.31258	8.06826e-06	5.43	3.89876
CTSA	1.31065	0.0958483	2.6777	1.80601
FLVCR2	1.30681	0.00739262	1.22293	0.70103
JAML	1.30037	0.0461916	1.93307	1.25556
INHBA	1.2994	0.149956	0.786819	0.375109
TLR4	1.29936	0.0521578	1.51661	0.936806
STAC	1.29855	1.31952e-05	1.05663	0.583787
FBP1	1.29834	0.0546825	14.1333	10.656
CDC42EP3	1.2963	6.32692e-05	1.256	0.740343
RXRA	1.29627	0.0230899	2.26967	1.52237
SLC2A3	1.29621	0.0228635	1.80039	1.16045
LFNG	1.29499	0.0189537	0.919043	0.481899
HLA-E	1.29167	0.00116229	7.30215	5.42745
ALOX5AP	1.29073	0.000104991	12.3604	9.35102
PIM1	1.2907	9.70593e-07	4.74371	3.45009
DNAJA1	1.28995	0.00300324	3.0347	2.1278
ANXA5	1.28646	3.77789e-05	10.0756	7.6094
DEGS1	1.28592	0.0535525	1.54975	0.982823
PPARG	1.28106	0.0116971	1.08845	0.63025
IGFBP7	1.27966	0.0127344	0.783779	0.393953
TGFBI	1.27904	0.00339284	4.54987	3.33909
TLR8	1.27638	0.00203415	0.513174	0.185523
EVI2B	1.27498	0.130785	4.64798	3.42986
AKR1C3	1.27396	2.38759e-05	0.485916	0.166373
HCLS1	1.27294	0.000699432	4.23036	3.10888
CFD	1.27218	0.041882	0.566706	0.231514
CD82	1.27178	0.0176482	3.74894	2.7341
COLGALT1	1.27022	0.184402	3.28384	2.37251
SPN	1.26956	0.0278113	2.61863	1.8503
IFNGR1	1.26788	0.0257094	2.48405	1.74793
SCIMP	1.26714	0.0468343	0.760191	0.389102
MKNK1	1.26681	0.00829588	1.72827	1.15365
TMEM236	1.26585	0.045243	0.774546	0.401865
SLC44A1	1.26495	0.120669	1.24931	0.778185
LRRC25	1.26448	0.235205	1.29796	0.817314
LPCAT2	1.26431	0.00681965	3.20679	2.32735
HLA-C	1.26215	0.0125503	15.6112	12.1611
PLSCR1	1.2595	6.00765e-05	2.54097	1.8114
OS9	1.25761	6.29393e-05	3.51901	2.59333
CNBP	1.2575	0.0557932	3.14783	2.29848
GPR65	1.25558	0.15435	1.05214	0.634417
THBS1	1.25404	0.00317562	0.803026	0.437769
CD55	1.25371	0.000112932	1.51385	1.00514
ZFP36	1.24812	1.23761e-06	2.9511	2.16564
TNFSF13B	1.24689	0.311904	0.891903	0.517294
S100A6	1.24593	0.00176323	10.7082	8.3972
TCF7L2	1.2452	0.00522355	1.85393	1.29193
ARHGAP18	1.24246	0.0861253	3.26845	2.43547
IL6ST	1.24164	0.266025	1.03883	0.642043
APMAP	1.23874	0.000191401	4.17621	3.1786
CASP1	1.23681	0.137784	0.854311	0.499267
APOL4	1.23383	7.12958e-05	0.628649	0.31999
HSP90B1	1.22855	0.179673	6.35555	4.98718
SNX20	1.22816	0.0265203	1.47648	1.01642
SHKBP1	1.2278	0.0641847	0.870963	0.523833
ACTN4	1.22736	0.0251719	2.4462	1.80782
TPP1	1.22612	0.0886898	8.31522	6.59731
FMNL1	1.22243	0.0386302	1.40325	0.965958
P4HA1	1.22222	0.140252	1.16163	0.768606
TUBA1B	1.22191	0.170911	9.94843	7.96012
PTEN	1.22116	0.0477493	1.2446	0.838084
ACADVL	1.21807	0.370287	1.73676	1.24681
DAZAP2	1.21799	0.00139037	4.23394	3.2972
HNRNPA2B1	1.21707	0.000765193	5.46001	4.30784
HIP1	1.21391	0.00613688	1.13553	0.759221
YWHAB	1.21192	0.00116174	8.13621	6.53861
VIM	1.21185	0.00366629	46.3121	38.0412
MPEG1	1.21159	0.0129696	0.375312	0.135128
STK17B	1.21115	0.00115752	0.781943	0.471287
PGD	1.2108	0.0243208	3.96649	3.10181
ACTR2	1.20795	0.00567796	8.91498	7.20813
TLE4	1.20793	0.327443	0.571749	0.301189
CAT	1.20713	0.00714811	2.1725	1.62813
CYSLTR1	1.20533	0.105278	0.59427	0.322681
ARHGDIB	1.20461	0.045163	13.3816	10.9388
SLC22A5	1.19584	0.105406	0.406308	0.175998
VMP1	1.19574	0.13257	3.58337	2.8331
OASL	1.19558	0.0425997	0.32516	0.108379
SMCO4	1.19521	0.0651869	1.95119	1.46918
GALNT2	1.1935	0.266587	1.63167	1.205
ARPC5	1.18954	0.00221858	10.8563	8.96714
NOD2	1.18706	0.00805607	0.376764	0.159808
GPA33	1.18585	0.276324	0.307288	0.102409
AMIGO2	1.18471	0.211228	0.376594	0.16197
H3F3B	1.17856	0.00382214	6.15684	5.07252
MXD1	1.17686	0.371578	1.08095	0.768218
SUMO3	1.17612	0.128975	3.01234	2.41151
SVIL	1.17192	0.00558403	0.488282	0.269952
IRF2BP2	1.16671	0.139873	2.46999	1.97418
OAZ1	1.16513	0.016052	10.6661	9.01275
SYK	1.16271	0.0961865	2.17575	1.73133
SLCO3A1	1.15882	0.17878	0.359824	0.17346
PFN1	1.1552	0.273426	24.7842	21.32
CAP1	1.15487	0.288204	6.72678	5.69061
RNASE2	1.15096	1.15794e-09	5.09584	4.29632
H2AFV	1.14978	0.221806	1.7112	1.35801
CSTA	1.1494	0.00035449	2.56334	2.10018
RTN3	1.1491	0.0381251	5.60657	4.74932
HMGB1	1.14826	0.139334	3.20129	2.65884
TNFSF10	1.14752	0.00986567	0.281168	0.116466
ACVRL1	1.146	0.0303461	0.239961	0.0819933
TKT	1.13887	0.0938241	3.07803	2.58076
TMEM131L	1.13486	0.0235648	0.286518	0.133637
SIGLEC11	1.13436	0.249864	0.210748	0.0673443
TNIP3	1.133	0.0970969	0.252727	0.105673
GPT	1.09571	0.376453	0.137376	0.0380284
GCA	1.0858	0.00168052	2.84178	2.53821
SRGN	1.02636	0.254049	24.7845	24.1223
P2RY13	1.02173	0.027781	1.20657	1.15964

## Sheet: Table S6 Mon+Pmn
Table S6 Mon+Pmn most highly expressed genes. Differential expression was performed for each population compared to a combination of the remaining cells in the ScSeq dataset described in Figure 2 (MLC differentiated cells)
[Genes]	fold_change(Cluster 4 vs All cells 2)	q-value(Cluster 4 vs All cells 2)	Cluster 4	All cells 2
LTF	6.99111	1.19e-13	56.3118	7.19781
BPI	6.06519	1.19e-13	22.8122	2.92604
S100A8	5.79444	1.19e-13	216.581	36.5499
RETN	5.07545	1.05e-11	15.8692	2.32369
S100A9	4.94919	1.19e-13	99.8815	19.3834
CEACAM8	4.91106	1.19e-13	17.0559	2.67657
ELANE	4.72722	6.84e-10	9.77745	1.27987
SLPI	4.5611	1.19e-13	8.747	1.13699
HP	4.558	1.19e-13	13.7777	2.24215
CD24	4.54894	1.19e-13	9.23748	1.25052
MPO	4.4305	0.00889501	8.24745	1.08722
AZU1	4.36757	4.42e-09	8.79448	1.24255
RNASE2	4.3631	4.97e-07	22.1084	4.29632
CEACAM1	4.23501	1.19e-13	7.94343	1.11178
CPNE3	3.98954	1.69e-08	10.0939	1.78075
HMGB2	3.94044	1.19e-13	9.19168	1.58643
SVIP	3.91415	1.19e-13	6.56664	0.93315
PGLYRP1	3.81212	1.19e-13	5.47707	0.699071
RFLNB	3.75443	1.19e-13	5.91757	0.842508
EMB	3.65142	1.19e-13	6.41245	1.03002
ANXA3	3.63079	1.19e-13	6.2842	1.00623
EGR1	3.59181	1.19e-13	7.18819	1.27968
SERPINB10	3.49816	1.19e-13	4.64551	0.613851
MS4A3	3.47209	1.19e-13	4.46611	0.574299
PADI2	3.42481	1.19e-13	5.03519	0.762197
SERPINB1	3.42439	1.19e-13	14.7663	3.60412
AL034397.3	3.35621	1.19e-13	5.64707	0.980527
HMGN2	3.23315	4.9e-07	12.7959	3.26701
GCA	3.2028	1.19e-13	10.3322	2.53821
S100A12	3.19831	4.83e-05	4.19176	0.623283
P2RY13	3.19181	7.37e-11	5.89317	1.15964
FOS	3.17569	6.53e-05	18.4554	5.12638
FCN1	3.07471	1.19e-13	13.6442	3.76279
IER2	3.07213	1.89e-09	5.05508	0.970969
RAB27A	3.05953	1.05e-11	6.25035	1.36976
CSF3R	3.05047	1.19e-13	4.79884	0.900967
IL17RB	3.03857	1.19e-13	3.54465	0.495655
PADI4	2.99762	1.19e-13	3.37592	0.459798
CEACAM6	2.96959	4.74e-11	3.16535	0.402667
TCN1	2.94024	1.19e-13	3.21851	0.434752
BST1	2.89849	1.19e-13	4.19877	0.793615
MCEMP1	2.82308	1.19e-13	18.3286	5.84664
CXCL8	2.82128	0.0301788	13.0687	3.98664
JUNB	2.78612	1.42e-09	11.162	3.3652
PRTN3	2.77961	1.23e-08	2.79838	0.366515
SERPINB2	2.77739	1.19e-13	2.8136	0.373088
MNDA	2.77075	5.26e-12	11.8362	3.63274
NKG7	2.76997	2.63e-12	3.14715	0.497182
ALOX5AP	2.7446	1.19e-13	27.4094	9.35102
CSTA	2.73503	9.63e-10	7.47909	2.10018
GPR160	2.70257	1.19e-13	2.78736	0.40139
IER3	2.65385	1.26e-07	3.91775	0.853063
FPR2	2.61581	1.58e-10	2.99154	0.525931
CST7	2.59539	1.06e-09	2.65227	0.407212
BASP1	2.56275	7.66e-09	4.45102	1.12702
MKI67	2.53769	6.12e-06	2.69399	0.455651
CD69	2.52193	3.47e-06	2.84797	0.525801
PIM1	2.50549	2.84e-06	10.1497	3.45009
ZFP36	2.47138	0.105742	6.82351	2.16564
MSRB1	2.43466	2.06e-07	3.15544	0.706786
PLAC8	2.43333	1.19e-13	9.2987	3.23235
MEGF9	2.4288	0.00139882	3.78598	0.970515
TSPAN2	2.41765	1.19e-13	2.08176	0.274692
VEGFA	2.41278	7.9e-12	2.35605	0.39095
TKT	2.39297	7.37e-11	7.56866	2.58076
RNASE3	2.39156	2.62e-09	2.07751	0.286819
SLC40A1	2.3885	1.19e-13	2.08957	0.293518
MAPK14	2.38728	0.000134731	4.56567	1.33138
FGR	2.36257	0.00222877	7.6771	2.67274
GRN	2.35467	1.19e-13	54.9948	22.7803
CNN2	2.33348	1.42e-06	6.44485	2.19045
GAPT	2.32984	1.19e-13	2.17424	0.362427
ZFP36L2	2.31504	1.36e-06	5.22937	1.69082
FAM107B	2.30834	2.98e-08	5.54709	1.83627
SORL1	2.2927	2.97e-05	2.74339	0.632742
LRG1	2.27943	2.98e-07	2.14541	0.379907
PNPLA2	2.27714	4.25e-07	5.33631	1.78257
BEX1	2.2743	0.000139621	1.99177	0.315467
ARG1	2.23601	1.45e-09	1.72838	0.220198
HIP1	2.23356	2.6e-05	2.92933	0.759221
IRF2BP2	2.23354	1.63e-07	5.64295	1.97418
MARCKSL1	2.22521	0.00648182	2.38988	0.523401
MARCKS	2.21758	0.0311996	3.18165	0.885686
OLR1	2.21189	0.00729856	11.6494	4.71883
FLOT2	2.21127	0.265817	3.39844	0.989098
GPCPD1	2.21051	0.000124837	6.19716	2.25588
CORO1A	2.19678	0.000347697	2.23038	0.470509
ICAM3	2.19582	7.4e-09	1.82165	0.285012
HDGF	2.19234	1.88e-05	7.26864	2.7716
MYB	2.18805	1.13e-05	1.91953	0.334307
METTL9	2.1869	0.00699776	2.79843	0.736898
PRDX5	2.18392	0.00249667	4.87201	1.68875
FLOT1	2.17929	0.0227757	2.91234	0.795232
SEMA4A	2.17812	1.75e-06	2.01563	0.384509
PRAM1	2.14642	0.00377648	2.5337	0.646324
PLSCR1	2.12376	0.00096868	4.97074	1.8114
RTN3	2.12342	1.43e-09	11.2082	4.74932
CITED4	2.11451	1.19e-13	1.54747	0.204757
CPNE2	2.10672	0.0920347	2.09469	0.468959
SLCO4C1	2.08622	5.77e-05	1.80574	0.344893
SLC25A37	2.08535	0.109821	2.36494	0.613607
CAT	2.08226	0.000111219	4.47245	1.62813
LYST	2.07121	0.0927919	2.41154	0.647125
PSTPIP2	2.0633	0.0365459	2.79073	0.837214
CYFIP2	2.05751	0.00254996	1.81966	0.370429
IKZF4	2.05423	0.0362575	1.65475	0.292335
SIRPB1	2.02574	0.0669034	2.91996	0.935077
MSL1	2.02556	0.606166	2.76421	0.858354
MYH9	2.0192	0.00246806	4.02301	1.48763
NET1	2.01764	0.000466583	1.53358	0.255713
TOP2A	1.99633	0.00193468	1.5932	0.298984
HMGN1	1.9922	0.0520129	5.15847	2.09128
ANP32A	1.98023	0.000608419	3.92001	1.48456
HMGB1	1.9746	0.000401625	6.22474	2.65884
WAS	1.97164	0.0326043	4.24835	1.66192
STEAP4	1.96622	0.0031817	1.33951	0.189849
ANKRD22	1.9645	1.31e-05	1.40715	0.225325
H3F3B	1.95513	1.1e-09	10.8725	5.07252
FOSB	1.94752	0.00716115	1.44048	0.253122
CALM1	1.94423	2.39e-10	25.3814	12.569
VASP	1.94142	7.94e-06	7.41128	3.33253
CHDH	1.94016	2.02e-07	1.28735	0.178949
AC245128.3	1.90933	0.361534	1.43927	0.277553
ARHGDIB	1.90876	1.19e-13	21.7883	10.9388
PLP2	1.89948	0.160472	5.57821	2.46317
RALGAPA2	1.88912	0.00067008	1.3776	0.258572
S100P	1.88089	0.000180711	1.27416	0.209088
H3F3A	1.85665	1.19e-13	16.5659	8.46109
SYK	1.85423	0.0939651	4.0645	1.73133
TYMS	1.85271	0.0934232	1.35397	0.270556
CYBB	1.84468	9.37e-05	26.114	13.6985
ALOX5	1.84172	0.0721749	4.24532	1.84805
NFE2	1.8234	0.0055284	1.27165	0.245836
SIGLEC5	1.81642	3.95e-06	1.12939	0.172297
AL355922.1	1.81528	0.000112607	1.10897	0.161791
ANXA1	1.78974	0.0100225	10.1845	5.24926
HNRNPA2B1	1.78562	8.51e-06	8.4778	4.30784
HNRNPU	1.77596	0.68949	3.72491	1.66049
LTB	1.77252	0.600452	1.20333	0.243046
TRGC1	1.77057	0.000287152	1.13008	0.20305
LMNB1	1.76627	4.09e-05	1.17511	0.231471
PTPN12	1.7505	0.500523	3.65323	1.65822
NEAT1	1.74893	0.00225167	7.48242	3.85007
USP13	1.74158	0.187082	1.10431	0.208272
DAZAP2	1.73328	0.000879544	6.44828	3.2972
APMAP	1.72244	0.259097	6.1974	3.1786
CEBPE	1.71298	1.73e-06	0.917288	0.119268
TPT1	1.7125	7.81e-08	61.0774	35.2495
LTB4R	1.69675	0.0313254	0.970245	0.161187
SRPK1	1.69457	0.052198	1.0753	0.22468
TMEM154	1.67986	4.46e-06	0.879419	0.118793
ACTB	1.6747	1.47e-08	80.5783	47.7123
IPCEF1	1.66421	0.0564296	0.990967	0.196347
ADGRE1	1.65945	0.129527	0.976174	0.190862
C21orf91	1.64281	0.0073394	0.930426	0.175075
MBOAT2	1.64277	3.88e-05	1.01396	0.225952
PFN1	1.63439	4.08e-10	35.4796	21.32
CYP4F3	1.62319	2.25e-06	0.785032	0.0997089
RAB3D	1.6231	3.45e-07	0.826984	0.125613
PRRT4	1.62147	0.00157018	0.847658	0.139496
PGD	1.6106	0.00137075	5.60638	3.10181
TESC	1.60496	0.0032461	0.782849	0.110835
YWHAB	1.60188	1.6e-05	11.0759	6.53861
TALDO1	1.57682	0.00197986	4.64454	2.5797
HLA-A	1.57619	4.32e-06	36.5159	22.8017
ABCA13	1.56875	0.000320758	0.710266	0.0902126
FKBP1A	1.56794	0.00529922	7.73015	4.56793
ACSM3	1.56005	0.266888	0.851562	0.18686
MALAT1	1.55013	1.19e-13	19.9787	12.5335
CCNA2	1.54999	0.0737282	0.744734	0.125639
ARRB2	1.54612	0.0416805	4.64233	2.64936
ACTR2	1.54562	0.000389405	11.6866	7.20813
CKAP2L	1.54531	0.000120728	0.689724	0.0934547
ADGRG3	1.54496	0.000127581	0.6942	0.0966003
FAM43A	1.53662	0.192401	0.705414	0.10985
MSN	1.53595	0.316335	5.09986	2.97138
BANK1	1.53453	3.72e-05	0.709919	0.114291
MTDH	1.53284	0.200808	5.23848	3.06987
ACTN1	1.48282	0.545873	4.84096	2.93909
SPAG1	1.48038	0.0530386	0.648761	0.113738
GAPDH	1.46513	0.000431954	15.375	10.1765
ASPM	1.46312	0.120841	0.634274	0.116978
ARPC5	1.44571	0.00294637	13.4095	8.96714
TPM3	1.42463	0.0934341	8.94334	5.97957
PEAK3	1.42068	0.72473	0.563102	0.100248
RRM2	1.41891	0.16257	0.639872	0.155726
AC099524.1	1.35401	0.169939	0.4319	0.0575226
COL17A1	1.34855	0.0700885	0.42516	0.0568123
MSRB3	1.34005	0.00267889	0.411562	0.0533673
MT-ATP8	1.31225	0.0641886	27.518	20.7321
INAVA	1.30208	0.0839817	0.378683	0.0588313
UBE2C	1.29976	0.570706	0.412899	0.0870427
RNF144A	1.24216	0.015083	0.300075	0.0466255
SPC25	1.18824	0.441454	0.246001	0.0486114
BRIP1	1.18423	0.403746	0.228998	0.0378072
SLC41A2	1.07526	0.691391	0.42818	0.328216
EMC6	1.06366	0.27073	0.53936	0.447225
TMEM14B	1.05783	0.568498	0.696057	0.603341
MINK1	1.04554	0.33746	0.840664	0.760483
SEM1	1.02693	0.623868	0.846074	0.797663
ARHGEF3	1.02622	0.00316452	0.620128	0.578739
ZDHHC20	1.02086	0.427122	0.565834	0.533833
SLC11A1	1.01951	0.493973	1.54163	1.49299
SND1	1.01901	0.531319	0.866083	0.83128
ELMO2	1.01807	0.478599	0.442114	0.416523
AP1B1	1.01587	0.244289	0.788549	0.760613
GTF3A	1.01406	0.208238	0.938449	0.91157
C19orf70	1.0133	0.326517	0.34501	0.327351
PRELID3B	1.01264	0.517186	0.31448	0.298067
SLC25A46	1.0106	0.177473	0.452014	0.43678
RAB29	1.00781	0.636166	0.575771	0.563557
RAB22A	1.00683	0.223469	0.348855	0.33971
ACTR10	1.00433	0.0345978	0.650236	0.643124

## Sheet: Table S7 Mast+Udc
Table S7 Mast+Udc most highly expressed genes. Differential expression was performed for each population compared to a combination of the remaining cells in the ScSeq dataset described in Figure 2 (MLC differentiated cells)
[Genes]	fold_change(Cluster 6 vs All cells 2)	q-value(Cluster 6 vs All cells 2)	Cluster 6	All cells 2
TPM1	11.4431	0.000106178	27.429	1.48438
TAGLN	9.6188	3.79487e-08	16.4627	0.81548
COL3A1	9.28674	0.00283379	16.3195	0.864974
KRT18	8.67485	2.58693e-08	13.4264	0.663011
COL1A1	8.10147	0.000326279	13.6172	0.804271
LUM	7.20785	1.0953e-08	10.1032	0.540427
MYL9	7.05308	1.31584e-11	9.33494	0.465309
KRT8	6.83054	1.71059e-10	8.71543	0.422351
LOX	6.77183	1.1852e-13	8.55747	0.411358
PLS3	6.44222	1.71475e-07	8.36759	0.454094
MEST	6.09204	1.1852e-13	7.2073	0.347218
CALD1	5.84903	2.63167e-12	7.7714	0.499634
COL1A2	5.47914	0.00939437	6.33023	0.337843
CCDC80	5.47103	1.1852e-13	6.14081	0.305203
TPM2	4.63738	2.23908e-05	4.98779	0.291199
DCN	4.53472	3.55464e-05	4.67401	0.251237
ODAPH	4.47283	5.78968e-11	4.36603	0.199694
IGFBP5	4.06286	7.10332e-05	3.83154	0.189195
KRT7	4.04863	3.81277e-08	3.78679	0.182322
IGFBP3	3.95057	6.33313e-05	3.63584	0.173462
NPPB	3.86283	2.25271e-09	3.48635	0.161416
CNN3	3.71609	1.1852e-13	3.29593	0.156035
POSTN	3.63098	6.98453e-06	3.19532	0.155425
LAMB1	3.5398	6.18443e-10	3.26588	0.205121
FSTL1	3.5172	1.1852e-13	3.04174	0.149136
AQP1	3.50665	1.3032e-08	2.96359	0.130309
PLK2	3.40665	8.47399e-10	3.0701	0.194751
MME	3.31131	0.00134306	3.02469	0.215438
CTGF	3.29073	5.26335e-12	2.67799	0.11768
MDK	3.25918	0.000272894	2.7598	0.153602
LMCD1	3.14953	0.000409549	2.59567	0.141654
CSRP2	3.05614	3.94588e-07	2.4817	0.139249
LAPTM4B	2.99801	0.445905	3.12674	0.376493
TMEM88	2.99753	1.36636e-08	2.37942	0.127402
NPNT	2.96742	1.1852e-13	2.32981	0.122123
QPRT	2.91072	0.0208902	2.86402	0.327513
C12orf75	2.85092	1.1852e-13	2.11928	0.0941315
DSP	2.84356	0.208941	2.3376	0.173743
SERPINH1	2.83898	0.528358	2.42302	0.205721
ITM2C	2.8302	8.68189e-08	2.14545	0.111386
KRT19	2.8236	1.1852e-13	2.07721	0.089819
MFAP5	2.71859	0.224998	2.03274	0.115555
KIT	2.7069	0.000162118	1.93136	0.0829205
MAP1B	2.70588	1.1852e-13	2.00248	0.109611
CLDN11	2.6207	2.30318e-05	1.89525	0.104763
DKK1	2.61537	2.25271e-09	1.84368	0.087296
COBLL1	2.59435	0.00103507	1.91158	0.122277
MFGE8	2.55734	0.0118915	1.96204	0.158252
THY1	2.55303	7.84916e-05	1.76278	0.0821588
ADAMTS1	2.52489	2.86326e-09	1.75573	0.091426
SERPINE2	2.51664	0.00974567	1.79857	0.112023
NPM1	2.5133	0.254381	14.8436	5.30389
PDLIM1	2.43548	1.42459e-05	1.65856	0.0915966
TMEM98	2.42171	4.09883e-08	1.62631	0.0844854
MIR503HG	2.41887	0.00292729	1.64418	0.0931478
MLLT11	2.39323	0.334086	1.76459	0.155169
COL5A1	2.3859	1.46302e-05	1.63585	0.104761
ENAH	2.37672	7.36868e-11	1.5903	0.0898628
CREB3L1	2.37195	0.000202194	1.62289	0.105797
COL5A2	2.30093	0.048966	1.58277	0.122487
SFRP1	2.24787	0.00255469	1.41529	0.074481
CAVIN3	2.21999	0.00181784	1.39427	0.0785018
IGFBP4	2.20886	0.0827071	1.58705	0.171215
CFL2	2.18797	0.265247	1.4842	0.135391
EFNB2	2.17894	1.1852e-13	1.30061	0.0558402
STMN2	2.16808	0.342518	1.29495	0.0585191
PERP	2.167	9.41344e-07	1.35165	0.08521
PDPN	2.13889	0.205852	1.37797	0.11178
DSG2	2.11868	3.94114e-07	1.23296	0.0539375
CYR61	2.11522	4.88278e-07	1.24652	0.062072
SYNPO2	2.10264	2.59859e-05	1.27271	0.080884
SH3RF2	2.09831	7.64074e-05	1.22831	0.0619552
LOXL2	2.07865	1.05267e-11	1.19683	0.0568542
TFPI2	2.06255	0.400768	1.21469	0.0737632
PCDH7	2.04676	5.02455e-07	1.18309	0.0666054
GPX8	2.04585	0.00290311	1.21911	0.0846906
CCDC81	2.04061	1.79411e-05	1.16699	0.0619336
RBPMS	2.01424	1.1852e-13	1.12963	0.0572902
MYRF	2.00392	0.0142849	1.14012	0.0679673
SKP2	1.99356	0.00135951	1.2627	0.135003
PRSS35	1.98356	3.94114e-07	1.0877	0.052501
ATP7B	1.96501	2.41719e-05	1.08187	0.059471
ADAM19	1.95218	0.000559228	1.11572	0.0837763
FKBP10	1.9421	2.39219e-09	1.04598	0.0534878
HAND2-AS1	1.92865	6.053e-07	1.01248	0.0434698
SULF1	1.92024	5.26335e-12	1.00567	0.0444915
TESPA1	1.90564	0.0024663	0.989261	0.0438822
PLAT	1.8944	0.0974119	0.980226	0.0453047
PITX2	1.87924	7.84916e-05	0.965184	0.0457308
GATA2	1.87671	0.590889	0.954981	0.0417057
NNMT	1.87261	0.000855261	0.983968	0.0594661
CAV1	1.87135	5.02455e-07	0.973791	0.0547432
LRRC1	1.86303	2.36711e-06	0.995225	0.070956
RGS4	1.84961	0.0108692	0.955057	0.0570107
AMOTL2	1.84486	1.3032e-08	0.924437	0.0431361
LIFR	1.83738	0.00308876	0.946303	0.0592835
AXL	1.83165	2.43159e-06	0.941825	0.0601515
BAMBI	1.82905	3.3398e-05	0.9418	0.0616465
GNAI1	1.82368	0.740247	0.994575	0.0937102
SCRN1	1.81797	0.310822	0.964182	0.0804243
HMGA2	1.81699	0.0768383	0.902395	0.0470034
ITM2A	1.81366	0.00308876	0.929221	0.0637144
ARSJ	1.8115	2.24219e-09	0.879936	0.037779
SMARCA1	1.80296	0.000107573	0.890199	0.048389
GATA6	1.79214	1.79411e-05	0.87835	0.0481065
KANK2	1.7884	0.439582	0.884312	0.0536306
DSC3	1.77891	1.11951e-08	0.854997	0.0427694
LYPD6B	1.77051	4.365e-07	0.844667	0.0418849
FRMD6	1.76961	1.39479e-10	0.834931	0.0369108
FBLIM1	1.76735	2.24312e-06	0.839425	0.0407832
ARSI	1.76578	1.39479e-10	0.830161	0.0364587
ITGA1	1.75807	0.464557	0.863449	0.0599432
ARHGAP23	1.72084	0.00271971	0.824099	0.0600032
CDH11	1.71677	1.43742e-08	0.786898	0.0408498
FAM84B	1.71264	0.017471	0.828857	0.0678613
DDAH1	1.70662	0.000641414	0.796228	0.052506
TEAD1	1.70601	2.12548e-06	0.797923	0.0538751
APLP1	1.69809	1.74294e-05	0.759912	0.0364087
CTXN1	1.69312	0.00277399	0.76677	0.0434996
TGFB1I1	1.68576	4.365e-07	0.747109	0.0363902
PEG10	1.68375	0.000100793	0.748741	0.0385995
SEMA5A	1.68267	3.89645e-08	0.738409	0.033127
MATN2	1.68248	2.8561e-06	0.805607	0.0731805
PAWR	1.67816	3.37933e-06	0.744456	0.0395061
TLDC1	1.6778	0.275966	0.794877	0.0697822
GDF6	1.67713	9.13952e-05	0.739501	0.0371867
GFPT2	1.67594	0.00292729	0.751254	0.0449357
PHLDB2	1.67466	2.24219e-09	0.726929	0.0312098
C3orf52	1.64223	6.053e-07	0.690947	0.029665
NPY	1.64193	0.0948124	0.706113	0.0390882
ALPK2	1.6372	9.80269e-06	0.686787	0.0302883
NAP1L3	1.63667	9.13952e-05	0.687725	0.0311949
KCNE4	1.63551	0.0948124	0.687599	0.031846
KDELC2	1.62483	0.547042	0.736202	0.0685445
MYH10	1.61455	7.89502e-12	0.660323	0.0283502
CLMP	1.60971	0.00087568	0.668128	0.0362938
LMO7	1.6049	0.0368756	0.701917	0.0604502
PKDCC	1.59974	0.0203542	0.647708	0.0299831
P3H4	1.59959	0.000985068	0.655149	0.0347305
TEAD3	1.58368	0.00713294	0.64288	0.037381
KDELC1	1.56241	0.212628	0.641281	0.0504777
NR2F2	1.56222	0.00060469	0.608192	0.0294246
HAND2	1.55965	1.08846e-07	0.614172	0.0349602
SYNPO	1.55964	1.90089e-05	0.620133	0.0387848
PXDN	1.558	8.06311e-05	0.620989	0.0404277
CPA4	1.54799	0.0024663	0.590258	0.0273016
BNC1	1.54742	2.24219e-09	0.586374	0.0251753
KDR	1.54061	1.68427e-10	0.592162	0.0334638
ANTXR1	1.53773	0.0335253	0.595626	0.0376535
IGF2BP1	1.53237	2.18352e-06	0.583634	0.0334574
GPC6	1.52591	0.0948124	0.566088	0.0263299
PKP2	1.5217	1.69319e-05	0.564731	0.0282806
FLRT3	1.52044	0.0197411	0.561025	0.0266925
HAND1	1.51839	0.000286034	0.57031	0.0341955
CDH2	1.51336	4.365e-07	0.555312	0.0277183
CALB2	1.50791	0.359486	0.549187	0.0273757
BDNF	1.50385	1.01666e-05	0.543257	0.0262025
TINAGL1	1.50344	0.00284964	0.547502	0.0293077
CAMK2N1	1.49595	1.01666e-05	0.533127	0.0248488
GYG2	1.49401	2.24219e-09	0.527865	0.0226633
ARHGAP42	1.48725	0.000100793	0.529042	0.0281003
RSPO2	1.48221	0.0216358	0.529238	0.0317316
RHPN2	1.47625	6.053e-07	0.508482	0.0218311
C9orf3	1.47542	0.197917	0.522064	0.0316131
SULF2	1.47288	0.718444	0.559355	0.0587146
DKK3	1.47126	1.01666e-05	0.504714	0.0227412
CDH3	1.46576	4.04435e-08	0.5001	0.0234308
SELENBP1	1.46571	6.053e-07	0.496985	0.0213375
DTX3	1.45747	6.053e-07	0.488004	0.0209519
ALKAL2	1.45498	0.0441169	0.4853	0.0208358
ADAMTS12	1.45185	1.95007e-09	0.49524	0.0298865
NEXN	1.44287	9.13952e-05	0.474343	0.0218149
COL11A1	1.44212	0.000641414	0.503524	0.0425787
PTPRF	1.44099	0.143467	0.50365	0.0434846
CYB5R2	1.44004	0.0375582	0.501452	0.0426494
HSPB8	1.43795	4.51595e-07	0.470215	0.0224351
LRCH2	1.43557	1.05437e-05	0.467842	0.0224797
FKBP11	1.43093	0.00292729	0.466881	0.0251277
TUBB2B	1.42927	0.000162118	0.457331	0.019635
RUNX1T1	1.42701	0.000100793	0.469426	0.0297241
SLC2A10	1.40966	0.000162118	0.436055	0.0187215
SEMA6A	1.40886	0.102817	0.452091	0.0306869
PBX1	1.40826	9.13952e-05	0.436077	0.0197552
FGFR2	1.40454	0.61079	0.432154	0.0196602
TMEM54	1.40297	1.79411e-05	0.434583	0.0225339
PCBP4	1.40274	0.00060469	0.434514	0.0226532
STC2	1.40072	0.359486	0.44289	0.0301079
LRRN4	1.3987	4.19804e-08	0.427084	0.0202959
MYL7	1.39585	0.0191458	0.422614	0.0191734
LIN28B	1.39435	0.000100793	0.423063	0.020592
PRICKLE1	1.38674	0.473177	0.436563	0.0359254
GUCY1A1	1.38347	0.010093	0.414899	0.0227191
CAP2	1.38271	2.24219e-09	0.406858	0.017468
DDR2	1.37766	0.0197411	0.409573	0.0231681
KDELR3	1.37404	0.0327702	0.413977	0.0290652
SNAI2	1.37155	0.00062279	0.408818	0.0271704
DMD	1.37123	0.000107573	0.409831	0.0281485
LOXL1	1.36752	0.102817	0.393739	0.0191758
YAP1	1.35674	1.13393e-05	0.391467	0.0255979
RAB3B	1.35659	9.80269e-06	0.37909	0.0165821
LAYN	1.35236	0.377251	0.378484	0.0193139
PTPN21	1.34938	0.102817	0.373569	0.0179239
ADGRG6	1.34867	0.0024663	0.370962	0.0165312
PTK7	1.34452	2.24219e-09	0.365625	0.0156977
PRR9	1.34398	0.0203542	0.366997	0.0171244
AC009414.2	1.33789	0.00255469	0.361174	0.017403
TCF7L1	1.33673	4.07775e-07	0.359429	0.0169776
ROR1	1.33497	6.053e-07	0.355338	0.015256
HYI	1.33132	0.0335253	0.36042	0.021855
WISP1	1.33014	0.61079	0.361717	0.0237397
ADAMTS3	1.32521	1.09345e-05	0.356129	0.02333
PAPPA	1.32469	0.00300698	0.354411	0.0224341
CTTNBP2	1.32406	0.00255469	0.347381	0.017613
HES1	1.32238	0.0320315	0.3559	0.0253496
AL157895.1	1.31868	0.0441169	0.33781	0.0145035
RAB27B	1.31868	0.0441169	0.33781	0.0145035
IL1RL1	1.31736	0.590889	0.33781	0.0155218
CAV2	1.31728	6.053e-07	0.336299	0.0144386
EDIL3	1.31563	0.00255469	0.335178	0.0148567
TNC	1.31376	0.111465	0.351313	0.0285861
SGCB	1.31103	0.442725	0.358653	0.0363254
IL11	1.31016	6.053e-07	0.328649	0.0141102
COL14A1	1.31	0.590889	0.329757	0.0150834
FBLN1	1.3069	9.13952e-05	0.326337	0.0148752
RTKN2	1.30593	0.0441169	0.324098	0.0139147
NPFFR2	1.30556	0.0024663	0.325022	0.0149083
MEIS2	1.30513	6.053e-07	0.323241	0.013878
NUAK1	1.30441	1.05437e-05	0.325179	0.0159207
EMP2	1.30195	0.439582	0.336773	0.0267483
KCTD16	1.29856	0.0441169	0.316192	0.0135753
ERBB3	1.29408	0.00255469	0.312586	0.0143008
SOX11	1.2932	0.000162118	0.310431	0.013328
ADGRL2	1.29174	0.00317269	0.320419	0.0221979
STXBP6	1.27953	0.590889	0.296374	0.0131638
DACT1	1.27883	0.0122922	0.309724	0.0241578
EFEMP1	1.27791	0.000641414	0.299053	0.0165428
GJA1	1.27397	0.000162118	0.28982	0.0124431
ARMH4	1.26555	0.590889	0.283204	0.013951
EPHB4	1.26541	0.000162118	0.28066	0.0120498
AEBP1	1.25499	0.000162118	0.269512	0.0115712
PALM	1.25389	0.00255469	0.269945	0.0128048
FGF1	1.25277	0.0441169	0.267142	0.0114694
FLNC	1.25276	0.631325	0.281758	0.0231464
TTLL7	1.25256	0.0024663	0.267762	0.0121324
PTPN14	1.24983	3.17451e-06	0.268281	0.0147597
MGARP	1.24808	0.00255469	0.26318	0.012095
INMT	1.24797	0.0441169	0.262007	0.011249
CTF1	1.24518	0.105626	0.268763	0.0189378
HOXB8	1.24427	1.01666e-05	0.258649	0.0115574
LRP2	1.24032	0.0441169	0.253839	0.0108983
ASAP2	1.23832	0.105626	0.255416	0.0138091
SMAD3	1.23684	0.00255469	0.251153	0.0115685
RBMS3	1.23274	0.359486	0.259666	0.0218443
SORBS2	1.23239	0.0948124	0.250025	0.0143076
ELOVL4	1.22684	0.61079	0.242346	0.0126354
COL4A5	1.22541	0.0209856	0.241469	0.0131054
PEAR1	1.22464	0.0216358	0.239742	0.0123337
GPRC5C	1.22317	0.0191458	0.237606	0.0118053
ZNF415	1.22271	0.0441169	0.235047	0.0100915
CD200	1.22238	0.0441169	0.234697	0.0100764
NELL1	1.22238	0.0441169	0.234697	0.0100764
ST6GALNAC3	1.22193	0.0209856	0.242369	0.0167276
TRO	1.22146	0.00264615	0.24505	0.0193116
NSG1	1.21948	0.0948124	0.235409	0.013059
TDRP	1.21813	0.0441169	0.230171	0.0098821
LARP6	1.21807	1.01666e-05	0.230926	0.0105509
TANC1	1.21648	0.00362648	0.247562	0.0255512
CCDC144NL-AS1	1.21632	0.61079	0.230171	0.0113901
TNNT2	1.2134	0.0441169	0.225125	0.00966549
JCAD	1.21129	0.61079	0.224418	0.0108404
NGF	1.21077	0.0441169	0.222327	0.00954532
PFN2	1.1983	0.377251	0.215452	0.0143098
PLD5	1.19479	0.000100793	0.208225	0.0112415
VGLL3	1.19314	0.000162118	0.203566	0.00873985
EHD2	1.18858	6.053e-07	0.19872	0.00853182
MXRA5	1.18282	0.0441169	0.192599	0.008269
HOOK1	1.17521	0.00255469	0.186019	0.00920156
SNX7	1.17496	0.100079	0.188611	0.0116159
MFAP2	1.17154	0.0974119	0.182593	0.00943269
MMP16	1.16905	0.0441169	0.177982	0.00764146
PYCR1	1.16565	9.4429e-05	0.175588	0.00852605
ARMCX2	1.16256	0.240911	0.183566	0.0180718
TNNC1	1.15489	0.61079	0.165044	0.0087887
HOXC9	1.14965	0.00255469	0.158321	0.00754192
BMP4	1.14806	0.0441169	0.155734	0.00668625
PITX1	1.14723	0.00274076	0.164762	0.0152836
CACNA2D1	1.14278	0.000162118	0.150146	0.00644633
TRPC4	1.14278	0.000162118	0.150146	0.00644633
AJUBA	1.14204	0.386443	0.164762	0.0198972
AFAP1L2	1.1376	0.590889	0.145366	0.00683107
FERMT1	1.13404	0.368267	0.144762	0.00945372
EGLN3	1.13154	0.395848	0.143705	0.010754
ADM2	1.12703	0.590889	0.134134	0.0063042
LURAP1L	1.12387	0.0441169	0.130146	0.00558766
PARD6G	1.12268	0.590889	0.130146	0.00665172
ST6GALNAC5	1.12111	0.61079	0.131004	0.00882812
ANXA8	1.1199	0.0441169	0.125958	0.00540787
MYL4	1.11811	0.61079	0.125958	0.0070195
KHDC1	1.11773	0.61079	0.125958	0.00736275
EVA1A	1.11562	0.61079	0.124043	0.0075537
WASF3	1.11322	0.590889	0.119517	0.00566111
HUNK	1.11317	0.590889	0.119517	0.00569892
SLC37A3	1.10905	0.0223053	0.129088	0.0180673
AC245041.1	1.10902	0.0441169	0.114472	0.00491472
CSDC2	1.10902	0.0441169	0.114472	0.00491472
MXRA8	1.10452	0.61079	0.110551	0.00546035
KCNK3	1.10324	0.590889	0.109422	0.00560628
TENM3	1.08943	0.000162118	0.0938192	0.00402802
SNHG18	1.08712	0.590889	0.0922236	0.00469339
TBX18	1.08658	0.000162118	0.0908204	0.00389927
EFNB3	1.08614	0.0441169	0.0903509	0.00387911
ITGA2	1.08492	0.61079	0.0903509	0.00500705
LSAMP	1.08202	0.590889	0.086659	0.00428914
PDZRN3	1.07983	0.0441169	0.08371	0.00359399
SERTAD4	1.07983	0.0441169	0.08371	0.00359399
SGCE	1.07124	0.000162118	0.0746771	0.00320617
FBXO2	1.07006	0.00264615	0.0746771	0.00431902
NEURL1B	1.06839	0.0441169	0.0716783	0.00307742
TUSC3	1.06465	0.00255469	0.0685744	0.00368876
BEND7	1.05733	0.0441169	0.0600608	0.00257864
MN1	1.05733	0.0441169	0.0600608	0.00257864
TMEM25	1.05733	0.0441169	0.0600608	0.00257864
FAM171A1	1.05633	0.000162118	0.0590033	0.00253324
GREB1L	1.05496	0.00274076	0.0590033	0.00383275
CD248	1.04995	0.61079	0.0534199	0.00330529
MGP	1.04967	0.61079	0.0534199	0.00356822
EFS	1.0462	0.0441169	0.0483747	0.00207691
GAS1	1.04595	0.00274076	0.0494322	0.0033247
ZNF185	1.04525	0.108508	0.0494322	0.00400548
GLIS2	1.04287	0.631325	0.0544775	0.0111296
SALL2	1.04141	0.61079	0.044387	0.00286285
S1PR3	1.04023	0.631325	0.0483747	0.00783088
KIAA1217	1.03808	0.0441169	0.0398612	0.00171139
DLK1	1.03708	0.0441169	0.0388036	0.00166599
PDE5A	1.03708	0.0441169	0.0388036	0.00166599
KIRREL1	1.0366	0.631325	0.0398612	0.0031478
TCF7	1.03337	0.631325	0.0398612	0.00628076
GNG4	1.03327	0.0441169	0.0348159	0.00149478
SHC2	1.03327	0.0441169	0.0348159	0.00149478
ADAMTS9	1.03158	0.631325	0.0348159	0.00313448
PRRX1	1.03156	0.61079	0.0337584	0.00213097
SH3GL3	1.03145	0.61079	0.0337584	0.00223499
FBLN2	1.02312	0.0441169	0.0241874	0.00103846
TYRP1	1.02312	0.0441169	0.0241874	0.00103846
NUDT11	1.02257	0.61079	0.0241874	0.00158556
HS6ST2	1.02244	0.631325	0.0241874	0.00170703
